# Supplementary material for: EGFR-mutant transformed small cell lung cancer harbors intratumoral heterogeneity targetable with MEK inhibitor combination therapy
Source: JCI Insight. 2026 Jan 23;11(2):e197008. doi: 10.1172/jci.insight.197008 (PMC12892894; doi:10.1172/jci.insight.197008)
Supplement: Supplemental table 1 [file jciinsight-11-197008-s010.xlsx]

## Sheet: Supplementary Table S1
Supplementary Table S1. The details of the patient-derived tSCLC and tLUAD cell lines used in this study
Cell Line	Morphology	Histology	EGFR Protein Expression	EGFR mutation	RB1 protein expression	RB1 mutation	TP53 mutation	Sutype*
DFCI112_F	Suspension	SCLC	Neg	p.ELREA701del	Neg	c.861G>A (ex8 skipping)	p.N247I	SCLC-N
DFCI112_AD	Adherent	SCLC	Pos	p.ELREA701del	Neg	c.861G>A (ex8 skipping)	p.N247I	SCLC-Y
DFCI190_F	Suspension	SCLC	Pos	p.ELREA701del	Neg	N/A	p.A78G	SCLC-A
DFCI190_AD	Adherent	SCLC	Pos	p.ELREA701del	Neg	N/A	p.A78G	SCLC-Y
DFCI283_F	Suspension	SCLC	Pos	p.ELR701del	Neg	Homozygous deletion of exons 7-11	p.K292*	SCLC-A
DFCI283_AD	Adherent	SCLC	Pos	p.ELR701del	Neg	Homozygous deletion of exons 7-11	p.K292*	SCLC-Y
DFCI163_F	Suspension	NSCLC	Pos	p.ELREA701del p.T790M	Neg	p.R455*	p.G245D	N/A
DFCI163_AD	Adherent	NSCLC	Pos	p.ELREA701del p.T790M	Neg	p.R455*	p.G245D	N/A
*Subtype was classified based on the expression level of
