# Supplementary material for: EGFR-mutant transformed small cell lung cancer harbors intratumoral heterogeneity targetable with MEK inhibitor combination therapy
Source: JCI Insight. 2026 Jan 23;11(2):e197008. doi: 10.1172/jci.insight.197008 (PMC12892894; doi:10.1172/jci.insight.197008)
Supplement: Supplemental table 4 [file jciinsight-11-197008-s013.xlsx]

## Sheet: Supplementary Table S4
Supplementary Table S4. The details of mutations in RB1 in tSCLC and tLUAD
Case	Whole exome sequencing			OncoPanel
	Mutation	t_alt_count	t_ref_count	Mutation	Copy number alterations
DFCI112	c.861G>A (ex8 skipping)	15	0	-	Single copy deletion
DFCI190	-	NA	NA	-	-
DFCI283	-	NA	NA	Homozygous deletion of exons 7-11	Two copy deletion
DFCI163	p.R455*	52	0	p.R455*	Single copy deletion
