# Supplementary material for: EGFR-mutant transformed small cell lung cancer harbors intratumoral heterogeneity targetable with MEK inhibitor combination therapy
Source: JCI Insight. 2026 Jan 23;11(2):e197008. doi: 10.1172/jci.insight.197008 (PMC12892894; doi:10.1172/jci.insight.197008)
Supplement: Supplemental table 5 [file jciinsight-11-197008-s014.xlsx]

## Sheet: Supplementary Table S5
Supplementary Table S5. Bulk RNA sequencing results of tSCLC and tLUAD cell lines
Gene	Description	DFCI112F	DFCI112Ad	DFCI190F	DFCI190Ad	DFCI283F	DFCI283Ad	DFCI163F	DFCI163Ad
DDX11L1	DDX11L1	0	0.049302	0.0804352	0.0561502	0.086216	0.122753	0.0836361	0.0548154
WASH7P	WASH7P	9.88959	3.09317	8.10703	3.10388	6.80719	1.99222	7.47918	2.83604
FAM138A	FAM138A	0	0	0	0	0	0	0	0.00845389
OR4G11P	OR4G11P	0	0	0	0	0	0	0	0.0109631
OR4F5	OR4F5	0	0	0	0	0.0198635	0	0	0
RNU6-1100P	U6	0	0	0	0	0	0	0	0
OR4F29	OR4F29	0.0124765	0	0	0	0.0122175	0	0.0105351	0
MTND1P23	MTND1P23	90.0692	29.8993	120.216	32.3639	62.792	40.665	161.251	32.0101
MTND2P28	MTND2P28	310.163	76.7736	958.189	472.118	862.083	636.138	1852.33	584.539
OR4F16	OR4F16	0	0	0	0	0.0122175	0	0.0421403	0
RNU6-1199P	U6	0	0	0	0	0	0	0	0
FAM87B	FAM87B	0.0446551	0.0250057	0.0861255	0.00949302	0.0874565	0	0.0659863	0.0185347
LINC00115	LINC00115	0.650398	0.137237	2.03615	0.789513	1.38918	0.262843	1.20583	0.305168
LINC01128	RP11-206L10.11	4.26796	1.11805	8.94235	3.6523	5.77087	1.54925	2.52956	1.28816
FAM41C	FAM41C	0.0818791	0	0.0971807	0.0803366	0.0955987	0.0439072	0.138276	0.0209138
SAMD11	SAMD11	0.0429555	0	0	0	0	0	0	0
NOC2L	NOC2L	24.346	18.9727	11.6407	24.9028	18.2285	18.5772	16.2942	12.7106
KLHL17	KLHL17	3.17758	0.712562	1.47878	0.671619	2.97376	0.593085	1.38479	0.546378
PLEKHN1	PLEKHN1	0.120481	0.197208	0.0827872	0.728967	0.17697	0.191668	1.14841	0.57508
C1orf170	C1orf170	0.0741142	0.020751	0.0125388	0.0393889	0.018144	0.0172221	0.0130378	0
HES4	HES4	9.16069	6.0189	3.67	4.4897	2.82164	0.861799	1.21419	0.797323
ISG15	ISG15	27.1504	976.506	32.4556	136.667	1.67557	4.89304	20.7068	46.5912
AGRN	AGRN	10.137	32.8642	4.55511	11.8733	2.13382	8.05175	13.0221	27.3977
RNF223	RNF223	0.0221286	0	0.116806	0.00940841	0.0487558	0.0154262	0.0513843	0.0183695
C1orf159	C1orf159	2.13104	1.08174	0.901613	0.702884	2.27299	0.4659	0.904009	0.578143
MIR200B	MIR200B	0.130675	0	0	0	0	0	0	0
MIR200A	MIR200A	0	0	0	0	0	0	0	0
MIR429	MIR429	0	0	0.12146	0	0.146463	0	0	0
TTLL10-AS1	TTLL10-AS1	0.0210886	0	0.215496	0	0.0791615	0	0.00741958	0.00291769
TTLL10	TTLL10	0.0283356	0	0.278684	0	0.171109	0	0.0172801	0.00261357
TNFRSF18	TNFRSF18	0.733974	0.121779	0.941895	0.0154106	0.0310566	0.109492	0.0535596	0.0902653
TNFRSF4	TNFRSF4	0.0144266	0	0.0117155	0.00920067	0.0211908	0	0	0
SDF4	SDF4	18.6727	31.2133	13.0485	28.7268	13.8154	22.3787	21.8697	19.9721
B3GALT6	B3GALT6	13.4675	8.8805	4.87818	5.29324	8.8094	9.67972	4.07586	4.09186
FAM132A	FAM132A	0.200674	0.247994	0.0927202	0.100031	0.179569	0.0064319	0.0262936	0.00574431
UBE2J2	UBE2J2	14.2781	8.36394	5.61886	8.11465	10.3688	5.8123	7.58389	5.95695
SCNN1D	SCNN1D	0.787474	0.0990572	1.26276	0.133439	2.4461	0.14586	0.608321	0.13382
ACAP3	ACAP3	26.8494	3.96218	14.9366	3.76109	24.9667	2.66918	6.09453	2.96569
PUSL1	PUSL1	3.82107	3.29883	2.16127	3.08404	3.12286	0.770692	3.00126	1.82906
CPSF3L	CPSF3L	19.7106	9.43165	9.12301	7.29766	19.6306	9.40781	12.0719	7.46701
GLTPD1	GLTPD1	5.42511	5.82562	2.27971	6.39941	5.71201	2.79216	4.88645	3.10046
TAS1R3	TAS1R3	0.220594	0	0.0432405	0.161707	0.960896	0.176759	0.0192691	0.0284153
DVL1	DVL1	24.6463	9.93928	7.20223	13.2015	11.5472	6.18132	7.67469	8.54876
MXRA8	MXRA8	0.526615	19.3432	0.541294	1.31679	2.00684	0.123227	0.88312	0.160495
AURKAIP1	AURKAIP1	33.2853	36.8446	11.096	28.9047	14.5819	13.3744	22.9934	20.2957
CCNL2	CCNL2	53.6274	2.94064	31.6299	4.33785	73.3862	4.78753	31.0437	4.37115
MRPL20	MRPL20	21.9563	17.8771	23.2637	52.7237	52.9718	29.6595	56.9019	38.5261
ANKRD65	ANKRD65	39.2191	5.56336	13.5261	1.37343	45.8327	2.70796	1.4114	0.736649
TMEM88B	TMEM88B	0.807423	0.169551	0.0204903	0	0.0494165	0	0	0
VWA1	VWA1	9.16905	3.79077	3.05124	0.399115	1.13764	7.50422	8.06202	6.57687
ATAD3C	ATAD3C	2.77257	0.604941	3.22137	0.442056	0.79341	0.563011	0.763242	0.339535
ATAD3B	ATAD3B	9.14063	4.20465	4.00947	4.39335	7.08386	1.10993	6.01894	2.20261
ATAD3A	ATAD3A	22.3932	16.7572	11.9815	13.43	12.7902	8.27156	10.4346	10.0853
TMEM240	TMEM240	0.313655	0.184882	0.147465	0.0280751	0.307144	0.0460325	0.0139393	0.0274077
SSU72	SSU72	18.5994	12.7542	11.7038	14.6786	17.1224	11.8389	19.6992	10.4574
C1orf233	C1orf233	1.81598	3.06736	5.51445	1.75937	8.93805	3.24028	4.19547	1.76697
MIB2	MIB2	12.6002	4.22111	2.75578	1.81048	3.37254	0.640453	3.07199	1.5987
MMP23B	MMP23B	0.663307	0.134485	0.0325051	0.221238	0.117589	0.00797247	0.00965674	0.0498413
CDK11B	CDK11B	21.5093	11.4325	16.3395	16.6467	23.756	12.4886	15.2724	12.5883
SLC35E2B	SLC35E2B	11.1472	3.20183	19.32	4.40137	43.423	4.47185	8.11813	5.65733
MMP23A	MMP23A	1.13759	0.272126	0.0179381	0.380363	0.16223	0.0102659	0.00932597	0.00916841
CDK11A	CDK11A	14.0272	5.64055	11.1325	8.68041	18.8945	6.89157	12.043	6.81912
SLC35E2	SLC35E2	5.27997	1.23818	5.68478	1.00967	9.08578	0.792603	3.02876	2.01661
NADK	NADK	14.8498	8.87147	12.1821	11.086	17.0824	6.82699	13.129	7.62527
GNB1	GNB1	110.663	58.3997	114.047	86.8433	129.021	84.13	41.2825	77.0093
CALML6	CALML6	0.278128	0	0.16288	0.0113704	0.371869	0	0.286787	0
TMEM52	TMEM52	0.803316	0.0741996	2.14537	0.172534	0.385211	0.111616	0.80069	0.216555
C1orf222	C1orf222	0.054354	0.00368931	1.05734	0.00630265	0.0443548	0.00153096	0.0118217	0.000683647
GABRD	GABRD	2.02468	0.181693	20.5788	0.0165545	0.00635465	0.00603179	0.0767138	0.00808047
PRKCZ	PRKCZ	2.36357	0.718422	2.22531	1.78286	3.26624	0.588246	4.50414	3.05656
C1orf86	C1orf86	3.81688	3.08425	1.07148	0.984309	1.45247	0.694323	1.9392	1.02162
SKI	SKI	45.7676	14.5912	8.3873	9.52664	15.0653	14.2852	8.20586	8.3415
MORN1	MORN1	2.91553	0.56059	2.38786	0.792777	1.35201	0.294369	1.44726	0.526785
RER1	RER1	24.073	22.1287	19.7881	38.4787	22.1605	20.6295	30.2222	18.7454
PEX10	PEX10	10.1627	6.38108	6.50121	7.41539	5.54656	4.44445	8.26979	6.58306
PLCH2	PLCH2	1.68995	0.00646839	0.598007	0.0019645	0.0197951	0.0107368	0	0.0100684
PANK4	PANK4	7.90478	4.3349	5.3124	2.99589	4.81104	2.03515	3.24891	2.47611
HES5	HES5	0.826975	0	1.01893	0.238445	0	0.0176705	0	0
TNFRSF14	TNFRSF14	1.32015	0.75509	1.65021	4.03727	0.117732	0.0745006	3.26057	1.64188
FAM213B	FAM213B	4.05438	3.91364	2.72804	3.35321	1.00674	0.820997	2.29455	3.78235
MMEL1	MMEL1	0.0509646	0	0.048285	0.00361144	0.0145561	0.0019738	0.00358617	0.00176279
TTC34	TTC34	0.0544262	0.0110826	0.0421892	0	0.0726771	0.00459897	0.0584908	0.00821466
ACTRT2	ACTRT2	0	0	0	0	0	0	0	0
LINC00982	RP1-163G9.1	0.777489	0.223084	0.0234811	0.0245875	0	0	0.520864	0.13335
PRDM16	PRDM16	1.13486	0.551108	0.122374	0.111697	0.0032647	0.00991627	3.22163	1.00628
ARHGEF16	ARHGEF16	1.22393	0.769035	3.74851	0.62986	6.39731	0.599841	3.94331	0.349667
MEGF6	MEGF6	9.60735	6.2889	1.801	6.91813	1.82795	0.678509	1.06901	2.41793
MIR551A	MIR551A	0	0	0	0	0	0	0	0
TPRG1L	TPRG1L	8.28466	11.4266	6.20367	25.2886	17.852	13.9216	22.2979	12.4078
WRAP73	WRAP73	5.89361	2.33487	6.61829	2.39334	7.52664	1.6897	2.96937	1.47586
TP73	TP73	22.1858	4.60128	8.44662	1.50049	5.48198	0.84618	1.00331	0.456377
TP73-AS1	TP73-AS1	6.93441	3.87273	6.99528	4.82473	3.53406	1.63572	5.38172	2.9652
CCDC27	CCDC27	0.0214314	0.0060005	0.00217549	0.002278	0.00262332	0.00249003	0	0
SMIM1	RP1-286D6.2	0.0780763	0.0145735	0.15851	0.0221305	0.0254852	0.060476	1.9888	0.0810164
LRRC47	LRRC47	30.9614	22.8764	17.4955	26.361	33.9754	14.0758	18.5958	15.5356
CEP104	CEP104	6.5223	4.73618	7.46299	6.56615	10.5072	3.76814	6.31525	4.34861
DFFB	DFFB	1.92794	1.30489	4.41462	1.20424	8.65008	0.710519	1.44585	0.863004
C1orf174	C1orf174	8.19027	4.01442	7.70221	7.3386	12.1357	3.10296	5.98652	4.34241
LINC01134	RP13-15E13.1	0.00916397	0.0273684	0.28403	0.0584437	0.248274	0.0383302	0.281147	0.114109
AJAP1	AJAP1	0.0135636	0	0.00826104	0	0.00332053	0	0	0
NPHP4	NPHP4	2.95925	1.86305	4.12335	1.18601	0.921846	0.552223	1.25894	0.800844
KCNAB2	KCNAB2	2.63671	1.91998	7.53281	9.8294	0.471315	1.07952	0.0822335	0.145653
CHD5	CHD5	9.89114	1.0206	6.46666	0.113141	0.0362604	0.00641694	0.0137787	0.0125039
RPL22	RPL22	72.5659	30.9162	58.891	68.6735	95.1736	66.6556	74.3448	56.9143
RNF207	RNF207	0.207741	0.0141006	0.475433	0.267653	0.104797	0.0497363	1.10033	0.770806
ICMT	ICMT	39.4444	46.5425	35.4883	46.4977	30.0221	36.7457	39.7395	29.1308
LINC00337	LINC00337	0.213656	0.272287	0.550429	0.704793	0.0180363	0.0205439	0.146194	0.0825646
HES3	HES3	0.0712432	0.0398943	0.0216956	0	0	0	0	0
GPR153	GPR153	18.1498	3.20161	0.83722	1.21156	7.57172	0.503163	2.37151	0.785141
ACOT7	ACOT7	11.416	15.4988	13.1862	28.1723	8.06161	7.2873	3.17924	9.00764
HES2	HES2	3.49901	0.113138	0.190176	0.215732	0.395697	0.215539	0.00193867	0.0238239
ESPN	ESPN	5.34524	0.521634	2.59878	0.354299	0.246666	0.0485938	0.0508334	0.0407688
TNFRSF25	TNFRSF25	5.51447	0.235273	7.26104	0.413094	12.7865	0.0549177	1.69348	0.204362
PLEKHG5	PLEKHG5	6.19459	1.22697	4.65563	0.799481	9.28004	0.128607	0.924128	0.505567
NOL9	NOL9	5.41299	3.25227	5.05512	6.09592	8.13597	3.45389	6.65624	4.85025
RNU6-731P	U6	0	0	0.0454109	0.0475506	0.0547588	0	0	0.0464202
TAS1R1	TAS1R1	0.0600961	0.00961491	0.128978	0.0273761	0.372008	0.0778033	0.00906154	0.00356338
ZBTB48	ZBTB48	4.47714	2.22611	4.97121	2.78264	5.06046	1.44267	4.43808	1.6283
KLHL21	KLHL21	4.19861	5.50606	3.42858	10.4629	3.9168	3.35079	5.62094	8.65967
PHF13	PHF13	15.8743	8.90995	18.574	12.2353	16.0088	8.89627	9.05996	8.29518
THAP3	THAP3	4.95078	4.78424	2.63198	3.31226	3.8362	1.90241	2.88946	2.42514
DNAJC11	DNAJC11	22.0631	17.1423	12.886	22.9147	24.3112	13.9318	21.4129	13.9438
CAMTA1	CAMTA1	5.65201	2.45359	7.79226	4.18599	6.44538	2.96226	2.30431	2.33556
RNU1-8P	U1	0	0	0	0	0	0	0	0
CAMTA1-IT1	CAMTA1-IT1	0.0680226	0.152363	0.0552396	0	0.0166527	0.0474198	0	0
VAMP3	VAMP3	20.8117	33.8562	28.0283	89.9632	36.5046	58.8877	49.1723	62.0483
PER3	PER3	5.51589	1.27299	13.074	3.57117	33.3126	3.05033	4.92887	3.67678
UTS2	UTS2	0	0.0604485	0.0164368	0.0114742	0.0198203	0	0.0113939	0
TNFRSF9	TNFRSF9	0.0326115	3.93233	0.445798	0.866591	0.0266122	3.94058	0.192758	0.86855
PARK7	PARK7	66.2864	71.4182	73.0289	92.1171	98.2355	84.5338	104.47	71.2514
ERRFI1	ERRFI1	7.63946	15.235	14.4427	41.2667	11.3433	75.5082	42.5481	10.9786
RNU1-7P	U1	0	0	0	0	0	0	0	0
RNU6-991P	U6	0	0	0	0	0	0	0	0
SLC45A1	SLC45A1	0.506789	0.157934	0.674586	0.487153	0.1683	0.0163846	0.00558168	0.246932
RERE	RERE	17.5404	6.34302	11.8121	5.65254	19.7496	5.23274	7.87295	4.18196
RPL7P11	RP4-633I8.1	0	0.0845177	0	0	0	0.0175362	0.00796534	0
RPL7P7	RP4-633I8.2	0	0	0.0206301	0	0.0165845	0	0.0143007	0
ENO1	ENO1	1162.5	999.174	418.636	567.47	196.26	483.181	571.897	456.659
ENO1-IT1	ENO1-IT1	1.20137	0.0934352	0.392951	0.219922	0.220581	0.201619	0.781952	0.360131
ENO1-AS1	ENO1-AS1	0.326688	0.121957	0.6964	0.219922	0.426542	0.177131	0.390791	0.395488
RNU6-304P	U6	0	0	0	0	0	0	0	0
HMGN2P17	HMGN2P17	0.133665	0.0374244	0.128898	0.0710379	0.0818065	0.00776502	0.0634869	0.0485444
CA6	CA6	0	0	0	0	0.00258868	0	0.00446439	0
SLC2A7	SLC2A7	0	0	0	0.00342958	0	0	0.0136223	0
SLC2A5	SLC2A5	0.310219	3.97835	0.0160181	0.602298	0.0114137	0.00666695	0.134001	0.0535881
GPR157	GPR157	1.31438	1.27353	0.930919	1.61289	1.15298	1.75661	3.33539	2.95324
MIR34A	MIR34A	0	0	0	0	0	0	0	0
H6PD	H6PD	5.20013	8.01219	3.63961	3.15923	4.40416	2.43825	7.19292	4.4784
SPSB1	SPSB1	3.93254	5.45831	1.43531	10.4477	0.430459	4.95393	2.57978	4.70143
RNA5SP40	RN5S40	0	0	0	0	0	0	0	0
SLC25A33	SLC25A33	11.1367	6.54831	12.2534	9.79441	11.0273	6.6141	10.6417	3.46949
TMEM201	TMEM201	7.17642	4.50099	5.49741	3.58217	3.5631	1.71981	2.14711	2.39351
PIK3CD	PIK3CD	0.9805	3.54558	1.7533	4.12993	0.372939	0.370725	0.411624	1.86585
C1orf200	C1orf200	0	0	0	0	0.00666838	0	0	0
CLSTN1	CLSTN1	41.8317	47.4155	58.6642	58.424	40.6798	30.211	20.8945	31.2294
CTNNBIP1	CTNNBIP1	11.3372	4.90749	10.4024	3.64874	18.0638	3.85893	8.24669	1.76482
LZIC	LZIC	17.6704	8.79272	22.5619	20.1944	26.3992	9.77124	21.0248	10.0619
NMNAT1	NMNAT1	2.56092	1.82762	3.21243	6.29596	8.75739	4.01731	7.99367	5.72268
RN7SKP269	7SK	0.194579	0.392252	0.110609	0.794199	0.438242	0.108516	0.591483	0.161525
RBP7	RBP7	5.87506	1.26098	27.1724	3.04412	5.36439	0.664153	0.0365665	0.143795
UBE4B	UBE4B	9.34591	6.09518	7.43186	6.48504	18.2626	5.33828	7.51372	4.68755
PGAM1P11	PGAM1P11	0.0889264	0	0.014443	0.0226853	0.0261242	0.0165313	0.0375444	0.0369101
RNU6-828P	U6	0	0	0	0	0.0568058	0	0.0979663	0
KIF1B	KIF1B	12.4302	5.49959	10.103	6.58387	17.7681	6.19701	6.05813	3.77899
RNU6-37P	U6	0.812139	1.29936	0.188434	0.197313	0.113612	0.215679	0.195933	0.192622
PGD	PGD	52.3424	98.863	46.5993	60.5344	79.1592	32.0245	84.3042	50.8395
APITD1	APITD1	12.8884	7.842	16.1526	14.2924	17.9752	7.6234	14.9345	7.81581
CORT	CORT	0.801575	0.0690554	0.475687	0.12234	0.583671	0.019104	0.147517	0.0426543
DFFA	DFFA	17.4355	8.08237	10.7991	13.7504	18.3237	15.3647	9.32929	10.7404
PEX14	PEX14	8.19498	8.04676	5.1916	9.96869	10.5492	4.67058	4.33988	4.74866
RN7SL614P	AL139423.1	0	0	0	0	0.0217079	0.020605	0	0
CASZ1	CASZ1	8.78878	1.14665	2.17214	0.717765	12.8976	0.65967	1.90294	0.337071
HSPE1P24	RP11-340B24.3	0	0	0	0	0	0	0	0
C1orf127	C1orf127	0.159839	0.00994503	0.0558866	0.00566322	3.6565	0	0.149963	0
CFL1P6	CFL1P6	0	0	0.0102037	0.0106844	0.0738246	0	0.0424388	0
TARDBP	TARDBP	70.7648	42.0253	92.7649	57.7692	129.667	63.6969	64.2177	66.3422
MASP2	MASP2	1.68208	0.0588701	1.41222	0.0620809	2.64662	0.112647	0.496872	0.0860592
SRM	SRM	52.626	68.146	10.8859	42.8868	191.253	33.3884	21.2768	24.4818
EXOSC10	EXOSC10	21.4616	15.1098	15.3939	14.9393	91.9966	12.2904	11.8732	8.7637
MTOR	MTOR	16.3495	10.5059	10.7031	11.6893	17.7516	7.70266	10.8507	8.54483
MTOR-AS1	MTOR-AS1	0.569455	0.382656	0.0924882	0.0138352	0.111527	0.015123	0.034346	0.047272
RNU6-537P	U6	0	0	0	0	0	0	0	0
ANGPTL7	ANGPTL7	0	0.0621231	0.0247751	0.0212257	0.0108637	0.0154676	0.00234191	0.00460469
RNU6-291P	U6	0	0	0	0	0	0	0	0
RPL39P6	RPL39P6	0	0	0	0	0	0	0	0
UBIAD1	UBIAD1	5.12736	5.19348	4.05067	5.98892	6.6422	4.36579	4.63095	3.59962
UBE2V2P3	RP4-796F18.2	0.11363	0	0.115346	0.0483123	0.13909	0.0132023	0.119936	0.0471638
PTCHD2	PTCHD2	5.51627	0.751033	2.48996	0.0249049	0.682391	0.104199	0.0179084	0.0276663
FBXO2	FBXO2	0.306438	0.205916	0.1106	0.069487	0.160041	0.177228	3.27754	3.58961
FBXO44	FBXO44	4.49738	2.15056	4.07113	4.28623	5.97926	1.24273	5.17541	3.9711
FBXO6	FBXO6	0.616936	3.75408	1.21075	3.20301	0.627625	0.219817	5.63479	1.29741
MAD2L2	MAD2L2	18.9258	13.9358	24.4535	15.6544	23.0805	8.31928	4.9732	6.36093
DRAXIN	C1orf187	4.23155	1.41568	6.25033	5.71066	2.42765	0.526991	0.0292525	0.328265
AGTRAP	AGTRAP	4.02579	16.3832	2.5462	18.9149	4.53181	9.35958	7.93827	5.54868
C1orf167	C1orf167	0.0119275	0	0.00484301	0.00304273	0.00233598	0	0	0
MTHFR	MTHFR	2.17892	1.05157	2.21036	0.906605	6.35722	0.371414	4.22291	1.15429
CLCN6	CLCN6	6.49494	2.67704	6.28342	3.66483	5.80087	1.12989	3.36396	1.18717
NPPA-AS1	NPPA-AS1	12.8143	0.487146	2.45142	0.669474	1.46099	0.13342	1.27816	0.30692
NPPA	NPPA	40.889	0.161376	1.70571	0.047126	0.455867	0.020605	0.238662	0.032204
NPPB	NPPB	0.286205	0.260434	0.00726312	0.0228161	0.0262747	0.0332531	0	36.4472
RNU5E-1	RNU5E-1	0	0	0.588071	0.219922	1.3676	0.384627	0.174706	0
RNU5E-4P	RNU5E-4P	0.103451	0	0	0	0.101304	0.0480784	0	0
KIAA2013	KIAA2013	33.6479	28.7682	13.9619	19.9526	16.1987	11.0553	9.84182	9.42741
PLOD1	PLOD1	21.8593	97.6013	11.6387	37.7157	20.0398	38.6292	16.2214	12.2485
MFN2	MFN2	31.8358	31.7806	29.0863	42.718	39.5024	29.2504	38.3856	31.3051
MIIP	MIIP	7.2082	6.36756	3.41282	4.8983	7.66404	1.55637	2.59552	2.46947
RN7SL649P	AL096840.1	0	0	0	0	0	0	0	0
TNFRSF8	TNFRSF8	0.28229	1.1493	0.0161817	0.0183562	0.102442	0.00926069	0.00140214	0.0137845
RNU6-777P	U6	0	0	0	0	0	0	0	0
TNFRSF1B	TNFRSF1B	1.54526	1.57394	3.2336	0.641784	0.581382	0.961568	0.118119	1.2301
VPS13D	VPS13D	1.98543	2.70328	3.01084	2.57239	4.70162	2.40917	4.62964	2.30636
SNORA59A	SNORA59A	0.245016	0.0914681	0.198971	0.277796	0.399883	0.11387	0.586186	0.203394
DHRS3	DHRS3	1.53695	4.55961	2.99748	1.5485	3.61051	3.99888	10.2114	12.9961
RNU6ATAC18P	U6atac	0	0	0	0	0	0	0	0
AADACL4	AADACL4	0	0.0176548	0	0	0	0	0	0
AADACL3	AADACL3	0	0	0	0.00260712	0	0	0	0
C1orf158	C1orf158	0	0	0.120984	0	0.0056111	0	0	0
PRAMEF12	PRAMEF12	0	0	0	0.00295527	0	0	0	0
PRAMEF1	PRAMEF1	0	0	0	0.0086562	0	0	0	0
PRAMEF11	PRAMEF11	0	0	0	0.00861031	0	0	0	0
HNRNPCL1	HNRNPCL1	0.0224082	0.012548	0.0181971	0.1048	0.0658292	0.0156211	0.0756851	0.102309
PRAMEF2	PRAMEF2	0	0	0	0.00964333	0.00740344	0	0	0
PRAMEF4	PRAMEF4	0	0	0	0	0	0	0	0
PRAMEF10	PRAMEF10	0	0	0.00661063	0	0	0	0	0
PRAMEF7	PRAMEF7	0	0	0.00546704	0.00572464	0	0	0	0
RNU6-1072P	U6	0	0	0	0	0	0	0	0
PRAMEF6	PRAMEF6	0	0.007245	0.00262669	0	0	0	0	0
PRAMEF22	PRAMEF22	0	0	0	0	0	0	0	0
PRAMEF25	RP13-221M14.1	0	0	0	0	0	0	0	0
HNRNPCP5	RP13-221M14.5	0.0107389	0	0	0.00913169	0	0	0	0.00891461
PRAMEF26	WI2-2994D6.2	0	0	0	0	0	0	0	0
PRAMEF3	PRAMEF3	0	0	0	0	0	0	0	0
PRAMEF5	PRAMEF5	0	0	0.00543462	0	0	0	0	0
RNU6-771P	U6	0	0	0	0	0	0	0	0
PRAMEF8	PRAMEF8	0	0	0.00546704	0	0	0	0	0
PRAMEF9	PRAMEF9	0	0	0.00270564	0	0	0	0	0
PRAMEF13	PRAMEF13	0	0	0	0	0	0	0	0
PRAMEF18	PRAMEF18	0	0	0	0	0	0	0	0
PRAMEF16	PRAMEF16	0	0	0	0	0	0	0	0
PRAMEF21	PRAMEF21	0	0	0	0.0065853	0	0	0	0
PRAMEF15	PRAMEF15	0	0.00746278	0.00541128	0	0.0032626	0	0	0
PRAMEF14	PRAMEF14	0	0	0.00449252	0.0023521	0	0	0	0
PRAMEF19	PRAMEF19	0	0	0	0	0	0	0	0
PRAMEF17	PRAMEF17	0	0	0	0	0	0	0	0
PRAMEF20	PRAMEF20	0	0	0	0	0	0	0	0
LRRC38	LRRC38	0.0112396	0.0188816	0	0.0143362	0.0357704	0.0313413	0	0.016328
PDPN	PDPN	0.304744	3.3117	1.4291	1.17608	10.9595	1.18906	6.12203	8.45106
RNA5SP41	RN5S41	0	0	0	0	0	0	0	0
PRDM2	PRDM2	7.53102	4.61953	7.17891	4.60427	22.5494	2.98959	7.32442	2.48784
RNU6-1265P	U6	0	0	0	0	0	0	0	0
KAZN	KAZN	2.60888	2.4628	4.24071	2.93741	6.28732	1.42054	0.940056	2.34081
TBCAP2	TBCAP2	0	0	0	0	0.0186449	0	0	0
TMEM51-AS1	C1orf126	0.190642	0.0251186	0.21401	0.00953589	2.50926	0.0312705	0.194118	0.158256
TMEM51	TMEM51	4.8348	6.06051	4.12659	4.79722	18.0202	2.47629	2.98928	5.01226
C1orf195	C1orf195	0	0	0.00901719	0.0188841	0	0	0.018752	0
FHAD1	FHAD1	0.359788	0.0967064	0.465727	0.797898	0.0789197	0.070897	0.0303802	0.0555525
EFHD2	EFHD2	15.5876	21.643	32.5459	38.6464	23.5348	8.11957	4.61167	20.7572
CTRC	CTRC	0.0641005	0	0.154717	0.0211973	0.247593	0.0115852	0.0015035	0.0014781
CELA2A	CELA2A	0	0	0.0151483	0	0.0182666	0	0	0
CELA2B	CELA2B	0.0129045	0	0.0157192	0.0109732	0.0442282	0	0.00544823	0
CASP9	CASP9	1.9634	1.69092	2.1444	2.2745	4.14646	0.84029	2.85669	1.9806
DNAJC16	DNAJC16	4.2324	2.26147	4.53418	5.56697	5.52299	3.28337	6.19585	3.75482
AGMAT	AGMAT	0.791626	1.26654	0.532238	4.46946	0.234068	2.43199	0.501332	0.279502
CHCHD2P6	CHCHD2P6	4.40675	4.48392	0.79646	1.19957	1.46035	0.574444	0.623952	0.546493
RNU7-179P	U7	0	0	0	0	0	0	0	0
DDI2	DDI2	7.25469	4.22938	4.41516	5.25347	6.8892	2.8289	5.49644	2.07962
PLEKHM2	PLEKHM2	27.4093	23.3844	8.48539	22.9013	17.5121	7.57778	8.98327	10.529
SLC25A34	SLC25A34	1.32495	0.143601	0.239804	0.117291	0.528872	0.0632017	0.118111	0.0306417
TMEM82	TMEM82	0	0	0	0	0	0	0.00689631	0
FBLIM1	FBLIM1	5.13307	12.9244	1.45254	8.92781	11.1963	2.48833	5.13228	11.4591
SPEN	SPEN	12.6098	8.39726	13.5054	7.56962	16.9659	7.24026	7.57872	7.32629
ZBTB17	ZBTB17	10.713	6.3384	3.05527	4.83744	10.9078	1.61925	4.8753	5.25959
TBC1D3P6	TBC1D3P6	0	0	0	0	0	0	0	0
C1orf64	C1orf64	0	0	0	0	0	0	0	0.00339101
HSPB7	HSPB7	0.423761	59.491	0.00282071	0.00886086	0	0.778079	0.101187	0.139845
CLCNKA	CLCNKA	0.0918257	0.118661	0.00286806	0.0195208	0.00864612	0.0131309	0.119287	0.00732951
CLCNKB	CLCNKB	0.157141	0.0285388	0.0310404	0.0108343	0	0	0.428548	0.051121
FAM131C	FAM131C	7.94037	0.367808	0.0237066	0.316501	0.214399	0.139063	0.0400562	0.169634
EPHA2	EPHA2	4.97878	10.0154	0.231487	44.2605	0.188529	27.851	28.6041	43.3409
ARHGEF19	ARHGEF19	3.60834	2.03344	8.8094	4.22975	6.86111	0.793466	7.94427	2.006
ARHGEF19-AS1	ARHGEF19-AS1	0.226226	0.15835	1.12524	0.637221	0.539979	0.144564	0.596947	0.140847
ANO7P1	ANO7L1	0.366559	0.574737	0.64496	0.69613	2.1896	0.124928	0.474596	0.10143
C1orf134	C1orf134	0.742726	0.11883	0.301575	0.225561	0.207803	0.0493112	0.447965	0.132119
RSG1	RSG1	0.960457	0.814285	1.41414	1.46551	2.01289	0.538145	2.69071	0.90162
MT1XP1	MT1XP1	0.533941	0.0747481	0.0542001	0.028377	0	0.093055	0	0.0554048
FBXO42	FBXO42	7.69112	3.19414	5.01817	2.79768	8.05311	2.4371	3.59428	2.42032
SZRD1	C1orf144	12.5408	15.9691	8.76642	19.6953	19.6224	9.88674	13.5509	12.553
SPATA21	SPATA21	0.0283752	0.00397233	0.00288035	0	0.0104198	0	0	0.00441655
NECAP2	NECAP2	14.3575	17.8338	8.25887	22.4101	28.0266	13.7143	12.7619	15.6386
CROCCP3	CROCCP3	1.32435	0.103774	2.21702	0.115306	2.28833	0.0640696	0.873055	0.170723
RNU1-1	RNU1-1	0.681263	0.762978	1.9056	1.28735	2.18668	0.281435	1.66184	0.43986
NBPF1	NBPF1	14.6559	6.53421	21.7125	6.12154	22.4967	3.1986	9.07881	7.88843
CROCCP2	CROCCP2	4.58259	0.82358	6.38511	1.39784	6.98345	0.766552	2.98194	0.807615
MST1P2	MST1P2	0.369211	0.0161103	0.97736	0.0285414	0.650316	0.0245128	1.37862	0.0497552
RNU1-3	RNU1-3	0.681263	1.18685	1.53677	0.675856	2.00137	0.52769	1.02267	0.722627
FAM231A	AL137798.1	0.0486829	0	0.00988355	0.0206985	0	0	0	0
EIF1AXP1	EIF1AP1	72.8296	53.4393	82.666	76.2112	40.6333	55.267	83.4856	68.9507
RNU1-4	RNU1-4	0.454175	0.508652	1.75192	0.514938	2.07549	0.773945	0.958755	0.848301
CROCCP4	RP1-163M9.5	0.348992	0.0837539	0.202434	0.0211973	0.158669	0.0231703	0.0841959	0.03104
MST1L	MST1P9	0.325511	0.0111314	0.430813	0.00633881	0.245757	0.0173221	0.844508	0.0299093
CROCC	CROCC	2.70449	0.767422	1.21895	0.167833	1.50803	0.121362	0.506813	0.334407
RNU1-2	RNU1-2	1.28683	0.847753	1.9978	1.31953	2.00137	0.668407	1.47009	0.754045
MFAP2	MFAP2	3.25365	9.17656	4.17601	2.19997	0.0458734	0.00395843	0.0161821	0.551501
ATP13A2	ATP13A2	9.99952	7.74088	8.2466	5.95825	11.2387	14.1044	9.99306	6.45678
SDHB	SDHB	25.4232	27.7611	21.5854	63.7876	25.2165	26.2412	30.9618	23.6787
PADI2	PADI2	0.270951	0.0648598	19.043	1.64886	0.0749398	0.122079	0.0410423	3.10515
PADI1	PADI1	0.0049058	0.109885	0.367513	0.302441	0.00240199	0.0683985	0.0176053	0.582358
PADI3	PADI3	0.0506064	0.0174389	1.28979	1.02616	0	0.112168	0.00328705	0.101793
PADI4	PADI4	0.0125353	0.00935924	0.0118762	0.00888273	0	0.0135934	0	0
PADI6	PADI6	0	0	0.170333	0	0.0101431	0.00481386	0	0
RCC2	RCC2	118.852	87.4288	140.755	56.6202	159.578	45.4617	49.7164	61.316
ARHGEF10L	ARHGEF10L	4.01675	2.61692	2.21615	0.77285	3.65685	0.726415	2.14003	0.688157
ACTL8	ACTL8	0	0.074708	0	0.017017	0.0718544	0.105406	0	0.0055375
IGSF21	IGSF21	3.49286	0.117174	0.661733	0	0	0	0	0
KLHDC7A	KLHDC7A	0.106872	0.0707263	6.15603	0.219965	0.0665976	0.512485	1.66639	0.551457
PAX7	PAX7	0	0	0.414395	0.00668857	0	0	1.68867	0
TAS1R2	TAS1R2	0	0.011008	0.00798196	0	0	0	0	0
ALDH4A1	ALDH4A1	1.87622	2.91341	3.56138	1.79852	4.39593	2.66404	3.68609	1.77488
MIR1290	MIR1290	0	0	0	0	0	0	0	0
IFFO2	IFFO2	0.621315	1.20066	0.158292	0.202008	0.202806	0.164193	0.792094	0.864673
UBR4	UBR4	11.0378	12.0285	6.8941	9.77166	11.426	6.474	7.47872	7.09782
EMC1	KIAA0090	9.87814	19.933	7.24804	25.5363	14.1157	19.8025	13.2461	13.8932
MRTO4	MRTO4	28.1199	32.3419	19.067	59.6687	31.0243	41.7326	25.7196	32.4285
AKR7L	AKR7L	0.973921	0.0653438	0.767208	0.104952	0.854819	0.0688324	0.161063	0.0409827
AKR7A3	AKR7A3	2.46831	0.878094	1.10245	0.197544	1.1801	0.087722	0.208422	0.0602648
AKR7A2	AKR7A2	27.2254	34.4925	20.0366	17.0783	27.8563	16.5924	21.9615	11.951
RNU6-1099P	U6	0.23204	0	0	0	0	0	0	0
PQLC2	PQLC2	8.28687	7.13792	4.25243	8.52437	6.43124	2.56466	4.95435	2.58208
CAPZB	CAPZB	58.8708	92.8635	36.3069	77.241	78.7986	44.8224	39.0725	59.0141
RN7SL277P	AL445163.1	0	0	0	0	0	0	0	0
RNU4-28P	U4	0	0	0	0	0.043108	0	0	0
MINOS1	MINOS1	7.39378	7.96102	15.7418	29.1156	24.9463	15.6172	20.763	12.0001
RPS14P3	RP5-1056L3.3	1.22777	0.213895	0.299113	0.0348008	0.708013	0.16484	0.990643	0.147218
NBL1	NBL1	5.97571	15.4939	10.9958	9.02053	29.7887	3.16392	0.274099	3.49713
HTR6	HTR6	0.481798	0.0630687	0.0381094	0	0.0214454	0.00581594	0	0
TMCO4	TMCO4	0.445834	3.13232	1.25706	3.71576	1.4399	2.4954	2.75563	2.43552
RNF186	RNF186	0.00993925	0	0.314786	0	0.501247	0	0	0
OTUD3	OTUD3	7.35088	1.27382	15.7408	7.84347	19.4778	2.83142	8.92792	2.65741
PLA2G2E	PLA2G2E	0	0	0	0	0	0	0	0
RN7SL304P	AL358253.1	0	0	0	0	0	0	0	0
PLA2G2A	PLA2G2A	0.277704	0.168116	0	0	0.0477732	0	0.015844	0
PLA2G5	PLA2G5	0	0.031998	0.00386698	0	0.0023315	0.00221305	0	0
PLA2G2D	PLA2G2D	0	0.0104066	0	0	0	0	0	0
PLA2G2F	PLA2G2F	0	0	0	0	0	0	0	0
PLA2G2C	PLA2G2C	0	0	0.00611353	0	0.0645051	0	0.00317841	0.00937412
UBXN10-AS1	RP3-340N1.5	0.146049	0.0545222	0.0988355	0	3.08678	0.181001	0	0
UBXN10	UBXN10	0.824489	0.0399301	0.478636	0.0445291	1.15542	0.373857	0.0018816	0.00369962
VWA5B1	VWA5B1	4.96799	0.0610457	0.192076	0.00082768	1.24672	0.00361889	0	0
LINC01141	RP4-749H3.1	0.023482	0.00876618	0	0	0.0191621	0	0	0
CAMK2N1	CAMK2N1	33.8386	3.88119	26.0955	24.0997	93.6395	5.9768	0.232497	18.1259
MUL1	MUL1	10.2126	19.7532	10.5158	22.6725	12.6405	14.3241	19.0434	21.4228
RPS4XP4	RP11-401M16.3	0.0325403	0	0.0132126	0.0138352	0.0477973	0	0.0274768	0
FAM43B	FAM43B	0.50984	0.377071	0.572219	0.286298	0	0	0	0.031942
CDA	CDA	0	3.9847	0	44.2803	0.0378706	1.9471	0.0108851	3.22107
PINK1	PINK1	5.86822	10.6459	7.46919	16.57	7.85544	5.01781	11.4524	16.7887
PINK1-AS	PINK1-AS	0.748369	1.23255	0.241306	0.233959	0.495742	0.112524	0.41818	0.456795
DDOST	DDOST	77.6647	142.355	45.0867	146.49	78.3339	104.002	129.728	174.293
KIF17	KIF17	0.774842	0.230164	0.125169	0.499473	0.00951847	0.0219418	0.0246231	0.259361
SH2D5	SH2D5	0.151563	0.160312	0.801164	3.75184	0.03573	0.0808735	0.222777	2.74815
HP1BP3	HP1BP3	53.9319	21.389	74.4143	25.4331	93.3533	31.103	63.2683	51.8235
EIF4G3	EIF4G3	25.8428	11.7111	12.1468	14.6823	22.1052	18.8016	22.4951	20.8694
RNU7-200P	U7	0	0	0	0	0	0	0	0
MIR1256	MIR1256	0	0	0	0	0	0	0	0
RPS15AP6	RP11-487E1.1	0	0	0	0.0137094	0	0	0.0136135	0.026767
HSPE1P27	RP11-628K18.1	0	0	0	0	0.0205345	0	0	0.0174076
ECE1	ECE1	19.9697	22.7713	14.4414	21.7703	6.96829	24.0224	9.59981	89.2769
PPP1R11P1	PPP1R11P1	0.0330163	0.0369765	0	0	0	0	0.0278787	0
NBPF2P	NBPF2P	1.4862	1.05742	1.66127	0.602151	3.77535	0.357541	2.40652	2.22797
HS6ST1P1	HS6ST1P1	2.02885	2.83462	0.807476	0.414221	2.27688	0.536798	0.27987	0.671178
CROCCP5	RP11-293F5.4	0.0299136	0	0	0.00635918	0	0	0.00631469	0
NBPF3	NBPF3	2.74634	1.9226	5.25742	1.67362	3.71368	0.614037	2.40132	2.13231
PFN1P10	PFN1P10	0.119654	0	0.0485842	0.0127184	0.117171	0	0.0631469	0
ALPL	ALPL	24.0127	72.3942	0.0852923	0.180374	5.56599	0.243104	30.7898	0.0752211
RAP1GAP	RAP1GAP	4.51708	0.968815	4.54712	0.293737	3.49476	0.372924	9.42638	0.569447
USP48	USP48	17.3653	8.2914	26.4714	10.294	21.992	9.5199	16.5271	17.6045
LDLRAD2	LDLRAD2	0	0	0.0101625	0	0	0	0	0
HSPG2	HSPG2	2.66808	29.6338	0.78977	0.701919	1.17092	3.13533	2.75169	16.0568
CELA3B	CELA3B	0	0.0180443	0	0	0	0	0	0
RNU6-1022P	U6	0	0	0	0	0	0	0	0
CELA3A	CELA3A	0	0	0	0	0	0	0.00795325	0.0156378
RNU6-776P	U6	0	0	0	0	0	0	0	0
LINC00339	LINC00339	10.7752	2.69471	8.18745	3.84739	16.0877	2.93738	13.184	8.98094
CDC42	CDC42	61.6521	70.7057	136.64	120.714	127.564	89.8149	149.009	188.906
CDC42-IT1	CDC42-IT1	0.035983	0	0.343346	0.0229483	0.0440451	0.00836147	0.250666	0
WNT4	WNT4	4.39398	0.932176	0.576369	0.0164598	0.0315916	0.00299865	0.403169	0.158007
ZBTB40	ZBTB40	7.63872	3.45414	5.73851	5.65026	8.32579	2.37141	4.67989	5.25292
ZBTB40-IT1	ZBTB40-IT1	0.318311	0.254637	0.203101	0.0193338	0.267175	0.0211334	0.153588	0.0188742
EPHA8	EPHA8	0.817877	0.0544916	0.0498604	0.000985091	0.013613	0.00215357	0	0
C1QA	C1QA	0.119899	0.165268	0	0	0	0	0	0
C1QC	C1QC	0.0743918	0.124972	0	0	0	0	0	0
C1QB	C1QB	0.147326	0.0521043	0	0	0	0	0	0.00321839
EPHB2	EPHB2	7.24761	6.9461	5.94523	21.8824	14.5423	7.59913	0.277723	39.3449
LACTBL1	LACTBL1	0	0	0.00557589	0	0	0	0	0
C1orf234	RP4-805N21.1	0.0611533	0	0.00827686	0.0260006	0.029942	0.00947358	0.0774561	0.0846083
KDM1A	KDM1A	129.92	53.777	50.7706	31.6424	90.4812	25.4101	18.3426	47.3377
LUZP1	LUZP1	5.58948	12.3585	4.28806	11.0353	12.6676	13.2906	2.98736	14.9632
RNU6-514P	U6	0	0	0	0	0	0	0	0
RNU6-135P	U6	0	0	0	0	0	0	0	0
HTR1D	HTR1D	1.91288	0.356241	2.43803	4.19433	0.209079	0.94368	0.0367932	1.01642
HNRNPR	HNRNPR	45.6172	24.0966	51.1747	21.7306	67.4146	29.8	32.1407	43.6318
ZNF436	ZNF436	9.65799	6.41188	11.4293	5.97045	18.2938	5.9459	4.36665	6.2393
C1orf213	C1orf213	0	0	0	0	0	0	0	0
TCEA3	TCEA3	9.6417	2.40883	7.19308	1.21179	1.09114	0.666396	3.16857	0.326896
ASAP3	ASAP3	7.49743	7.99716	2.97128	2.32627	13.4111	3.5195	3.7646	4.28468
E2F2	E2F2	12.8191	3.52356	7.56415	4.10101	7.74564	3.30708	2.94187	1.34458
ID3	ID3	49.9536	143.728	23.9436	10.5445	0.662956	9.17905	9.83781	11.6759
MDS2	MDS2	0	0	0.567127	0	0	0	0.0513843	0
RPL11	RPL11	259.447	206.77	200.891	358.981	320.47	236.793	332.192	455.388
RN7SL532P	AL031295.1	0.0440217	0	0.0893725	0	0.344864	0	0.0743432	0
TCEB3	TCEB3	29.9196	20.3377	15.0311	19.9356	20.8707	14.2753	30.6976	26.158
PITHD1	PITHD1	24.6976	17.9227	31.7402	21.5761	31.0668	13.3071	29.3013	23.1751
LYPLA2	LYPLA2	28.4519	15.2897	8.62596	12.9285	25.8574	9.01405	32.008	23.5107
GALE	GALE	4.95623	5.19918	3.36338	17.3864	3.02759	3.12467	28.7729	12.5305
HMGCL	HMGCL	4.44719	4.2541	5.6847	8.22585	6.28914	4.05825	13.6577	9.69
FUCA1	FUCA1	2.82952	8.83958	12.9764	16.4979	18.7888	35.6629	74.2268	34.8842
CNR2	CNR2	0.00454065	0	0.00829654	0.00965274	0.0589148	0.00422049	0.0124608	0.00376931
PNRC2	PNRC2	77.6464	30.4199	70.1852	38.6431	213.816	37.5484	74.2823	47.5997
SRSF10	SRSF10	33.3683	9.26832	40.2734	11.918	59.0486	15.386	34.409	18.8012
MYOM3	MYOM3	0.00793151	0.127321	0.0509911	0.00955468	0.00194172	0.00491484	0.00558108	0.0109736
IL22RA1	IL22RA1	1.02933	1.53541	1.54569	0.477256	0.0586534	0.0494874	0.66873	0.265183
IFNLR1	IL28RA	2.74861	0.73992	2.786	0.890944	3.10393	1.02309	1.92912	0.442732
GRHL3	GRHL3	0.160769	0.144825	1.29279	0.827678	0.592079	0.077965	0.857301	0.055124
STPG1	C1orf201	1.4274	1.34717	2.5726	2.91789	4.05794	1.33444	1.63133	3.60087
NIPAL3	NIPAL3	1.54425	4.83686	9.60498	4.64029	8.07574	3.30594	10.6894	9.2324
RCAN3	RCAN3	3.43343	3.06526	6.77208	3.43909	16.5596	1.51617	3.56979	3.65148
NCMAP	C1orf130	0.00602335	0	0.304491	0.00384142	2.39325	0.396105	3.42547	0.110003
SRRM1	SRRM1	42.2688	17.8487	31.5117	18.3764	45.5717	18.6987	32.2459	28.9302
CLIC4	CLIC4	90.8399	125.728	78.278	76.2174	95.6898	124.531	54.7545	152.049
RNU6-1208P	U6	0	0	0	0	0	0	0	0
RUNX3	RUNX3	4.11947	10.5818	5.94426	5.59616	0.194815	0.0184917	0.0862333	2.05555
SYF2	SYF2	10.4249	7.20324	12.6479	15.1186	21.6381	12.0302	13.9257	15.9747
C1orf63	C1orf63	5.85227	1.41698	16.3046	4.70439	24.4283	2.97581	18.6311	5.07377
RHD	RHD	0.0480547	0.0986676	0.0552841	0.0272419	0.123525	0.0093055	0.00845354	0.00166214
SDHDP6	SDHDP6	1.03451	1.01377	1.10263	1.72638	1.54488	0.961568	2.21659	1.03053
TMEM50A	TMEM50A	21.831	42.3761	28.4095	37.8325	40.9916	27.5924	47.8438	41.2212
RNU6-1171P	U6	0	0	0	0	0	0	0	0
RHCE	RHCE	0.363144	0.625115	0.215714	0.354543	0.977916	0.203148	0.539451	0.189805
TMEM57	TMEM57	14.4495	12.2164	18.2293	10.579	19.8129	9.45949	17.3119	17.944
LDLRAP1	LDLRAP1	2.59922	4.17326	1.39534	4.70992	2.83808	3.60147	6.66584	4.37645
MAN1C1	MAN1C1	2.05341	1.11669	2.09252	0.664595	0.383008	0.390431	0.400038	0.304105
SEPN1	SEPN1	26.5874	36.0768	20.5651	30.7991	21.8952	12.2809	36.5999	34.89
MTFR1L	FAM54B	24.3592	15.6267	13.0092	13.0987	24.1837	8.63028	29.8383	26.5784
AUNIP	C1orf135	3.59048	3.14069	5.33838	6.99675	9.00531	4.40068	3.17791	4.89939
PAQR7	PAQR7	4.72543	4.49944	4.3037	6.82777	4.01712	5.85516	5.30796	12.798
STMN1	STMN1	199.615	64.0509	307.388	103.694	312.297	88.6163	63.5674	178.22
SNRPFP2	SNRPFP2	0.247293	0	0.0401642	0	0.532753	0	0	0
PAFAH2	PAFAH2	2.33068	2.64649	1.71394	3.64032	4.61691	2.78165	11.3051	6.55669
RNU6-110P	U6	0	0	0	0	0	0	0	0
EXTL1	EXTL1	0.281828	0.554655	0.048884	0.00581675	0.0669851	0.00508654	0.0196386	0.0170354
SLC30A2	SLC30A2	0.188093	0.190781	1.3358	0.00301779	0.0729804	0.0461817	0.627805	0.0883815
TRIM63	TRIM63	0.10132	0.0486313	0	0.0164108	0	0	0	0.00400516
PDIK1L	PDIK1L	9.07956	1.75978	14.2801	3.97695	18.6992	2.48772	17.0481	5.27671
FAM110D	FAM110D	0.244373	0.0182456	0.132299	0.01039	0.0997084	0.0681426	0.00687821	0.013524
ZNF593	ZNF593	5.68029	9.22612	1.5797	6.07415	3.52388	3.21211	5.74763	7.00717
CNKSR1	CNKSR1	0.580823	0.0477027	2.45113	0.256827	3.73111	1.61421	7.60022	3.82511
CATSPER4	CATSPER4	0.0122307	0	0.00993223	0	0.0089826	0	0.0335643	0.0050765
CEP85	CEP85	21.4768	8.77966	18.6409	9.77657	22.0884	6.83134	11.3982	10.2853
SH3BGRL3	SH3BGRL3	6.25537	17.0138	2.85373	8.8927	2.7553	2.03725	4.39995	11.1373
UBXN11	UBXN11	8.55492	3.17709	4.58938	3.35037	5.16016	1.19633	7.80378	4.90105
CD52	CD52	0.151392	0.0339101	0.122942	0.00643673	1.24529	0.0422152	0.0191751	0
AIM1L	AIM1L	0.18121	0.0806222	0.486825	0.017942	0.16651	0.0357632	0.255719	0.243156
ZNF683	ZNF683	0	0.0175324	0	0	0	0	0	0
LIN28A	LIN28A	0.0123893	0	0.106899	0.00658448	0.0257809	0	0.00261537	0
DHDDS	DHDDS	9.04715	11.1859	6.67907	17.6527	8.60516	6.32366	15.9178	12.4837
HMGN2	HMGN2	462.534	229.904	825.471	211.312	488.436	199.853	327.778	370.202
DPPA2P2	RP11-492M19.1	0	0	0	0.0117684	0	0	0.00584303	0
RPS6KA1	RPS6KA1	8.4143	4.24898	11.6698	5.68708	29.6398	3.99179	22.0211	8.03396
MIR1976	MIR1976	0	0	0	0	0	0	0	0
RN7SL679P	AL627313.1	0	0	0	0	0	0	0	0
ARID1A	ARID1A	29.9735	14.6793	16.4114	8.08093	35.1148	9.70917	13.7986	12.9492
PIGV	PIGV	1.50129	1.87047	4.14188	2.61565	2.94745	1.24191	13.5245	6.86511
RN7SL165P	AL034380.1	0	0	0	0	0	0	0	0.0182072
ZDHHC18	ZDHHC18	20.8892	9.94108	5.83621	8.84992	7.94578	5.03119	10.4411	11.3341
SFN	SFN	0.46258	0.475773	66.9308	47.2903	1.05387	1.21969	77.5218	74.8093
GPN2	GPN2	12.2175	13.9487	7.22919	10.1152	10.1182	5.11401	12.3029	14.6334
GPATCH3	GPATCH3	6.48372	7.71426	3.64364	6.76202	8.50257	3.46494	6.29542	6.00946
NUDC	NUDC	72.4334	61.1419	44.4689	71.1752	49.2645	42.8367	38.22	70.7517
NR0B2	NR0B2	0.37586	0.312701	0.606094	0.00913169	0.0315479	0	0.0906781	0.0490303
C1orf172	C1orf172	0.456962	0.457494	7.80128	0.0147187	10.5767	0.115839	9.69899	0.505781
OSTCP2	OSTCP2	0	0	0.0794691	0	0.0547588	0	0.023609	0
TRNP1	TRNP1	2.35539	3.71232	1.24126	13.5758	0.27692	4.09249	2.3939	32.4908
FAM46B	FAM46B	0.25688	3.24094	0.508744	4.39769	0.0102673	0.545755	1.97651	8.44485
SLC9A1	SLC9A1	7.83908	10.7688	3.35844	6.19859	5.8646	5.55602	16.678	4.26872
CHCHD3P3	RP11-40H20.1	1.53237	1.08618	0.441053	0.618529	0.522347	0.504823	0.606013	0.684336
NPM1P39	RP11-40H20.2	31.5723	21.873	5.55223	11.2989	6.42876	8.03858	16.2737	18.8752
SNRPEP7	SNRPEP7	0	0	0	0.0477658	0.0275033	0	0	0
WDTC1	WDTC1	10.8649	7.47902	16.0075	7.49475	20.8945	6.61994	13.1693	12.4949
TMEM222	TMEM222	12.6619	12.0204	9.76162	12.905	15.9461	16.0211	11.9819	12.5801
RNU6-48P	U6	0.580099	0	0.0471085	0	0.0568058	0	0.146949	0
SYTL1	SYTL1	2.47318	0.256074	6.72791	0.108809	6.51268	0.379233	2.18309	0.274262
MAP3K6	MAP3K6	4.33104	5.70001	4.49035	2.0016	6.665	3.01161	4.54735	1.84173
FCN3	FCN3	0.00572872	0.0320793	0.120956	0.060892	0.0308539	0.0186368	0.026605	0.0118889
CD164L2	CD164L2	0.0121648	0	1.37067	0	0.00595612	0	0.595765	0.0328194
GPR3	GPR3	1.20913	1.61053	2.04246	2.81	1.77317	0.338254	0.919377	0.623677
WASF2	WASF2	45.1234	35.8891	30.8023	34.1093	69.906	35.0441	24.7546	51.7001
AHDC1	AHDC1	14.2647	5.99655	5.17829	1.90497	12.9196	2.00075	2.63235	4.2291
FGR	FGR	0.0493183	0.0394528	0.0457717	0.0374441	0.200078	0.0114602	0.00148729	0
IFI6	IFI6	12.4715	2771.08	59.2577	322.74	8.88896	13.0595	54.6417	54.4572
RNU6-949P	U6	0	0	0	0	0	0	0	0
CHMP1AP1	CHMP1AP1	0	0	0	0	0	0	0	0
RNU6-424P	U6	0	0	0	0	0	0	0	0
FAM76A	FAM76A	4.25603	1.81282	5.64352	3.72735	5.54564	2.09633	5.61114	3.85553
RPEP3	RP3-426I6.3	0	0	0.0820217	0	0.0629402	0	0.0155065	0
RN7SL281P	AL020997.1	0	0	0	0	0	0	0	0
STX12	STX12	11.3231	13.4332	18.5622	13.172	21.2359	13.4965	21.9719	13.7565
RNU6-1245P	U6	0	0	0	0	0	0	0	0
PPP1R8	PPP1R8	27.3516	18.771	28.9705	30.4423	51.3835	33.3476	22.9449	29.598
SCARNA1	SCARNA1	0	0	0.12146	0.0635918	0.183079	0.069511	0.189441	0.1552
THEMIS2	C1orf38	0.566966	2.71443	0.759364	1.51375	0.418371	0.0449564	0.212144	0.255402
RPA2	RPA2	41.8846	27.6548	43.9324	46.5044	99.4282	56.4111	42.3605	50.0794
SMPDL3B	SMPDL3B	0.63698	0.781076	3.1282	0.371643	16.393	4.46427	9.80712	1.44737
XKR8	XKR8	3.52556	3.77103	1.40027	1.38543	6.80283	1.59642	3.86927	2.51715
EYA3	EYA3	10.3633	3.19324	7.45401	5.30743	13.3247	5.16782	6.92843	6.43703
RN7SL559P	AL512288.1	0.0417984	0	0.0848587	0.0355429	0.286516	0	0.300001	0.0867449
SPCS2P4	RP5-1053E7.1	18.9426	15.8673	33.3829	28.651	26.7586	25.7618	33.2614	25.9119
RNU6-176P	U6	0	0	0	0	0	0	0	0
RNU7-29P	RNU7-29P	0	0	0	0	0	0	0	0
PTAFR	PTAFR	0.121345	0.06795	0.138172	0.0841179	0.361645	0.125049	0.123624	0.148908
DNAJC8	DNAJC8	43.9125	36.5928	57.0142	90.7704	90.255	79.1549	59.0168	91.268
ATPIF1	ATPIF1	27.2888	24.5695	40.2614	44.6446	33.4589	19.7068	26.9692	27.7687
SESN2	SESN2	7.83747	10.5049	4.95886	4.72019	3.99406	2.2005	3.45315	3.8947
MED18	MED18	5.04689	5.63157	7.50718	9.54614	10.3996	5.45763	7.73836	9.38307
PHACTR4	PHACTR4	15.311	8.89624	14.8718	7.16936	22.9386	9.76894	10.4043	12.1351
RNU6ATAC27P	U6atac	0.208641	0	0	0	0.0510775	0	0	0
RCC1	RCC1	27.537	23.1271	14.9295	18.0019	29.0783	28.1801	28.7483	44.3105
SNHG3	SNHG3	18.0944	6.48344	12.3458	13.468	11.8032	26.2897	20.1742	20.0616
SNORA73B	SNORA73B	2.495	0.272611	0.741266	1.16429	1.40038	1.61204	3.46844	2.62684
PRDX3P2	PRDX3P2	0.148799	0.0476135	0.707757	0.0451894	0.947121	0.11855	0.376935	0.0352921
TRNAU1AP	TRNAU1AP	3.98469	3.00206	4.49872	5.77764	6.87314	3.08527	5.80625	5.25838
SNORD99	SNORD99	0	0	0.272465	0.285304	0	0	0.141654	0.139261
SNHG12	SNHG12	8.46802	1.47458	6.94058	2.53461	9.20567	3.00066	8.07572	3.51476
TAF12	TAF12	10.045	10.6252	10.5665	16.2838	14.6481	15.6147	16.3852	22.7691
RAB42	RAB42	1.2585	0.71429	1.64398	0.721504	0.156138	1.99812	1.00015	4.85247
GMEB1	GMEB1	2.68502	2.22571	6.02391	3.55879	6.66262	4.27949	2.29074	3.59145
YTHDF2	YTHDF2	44.2006	26.5273	26.6647	30.3543	66.1627	35.9515	42.8966	49.3901
OPRD1	OPRD1	2.80612	0.603463	0.0284138	0.0119011	0.0171314	0	0	0
EPB41	EPB41	12.9049	2.75919	24.8314	3.4398	41.9288	2.91265	12.1928	3.8296
TMEM200B	TMEM200B	0	0.446432	0	0.169481	0	0.0529304	0	0.189088
SRSF4	SRSF4	47.8284	26.472	56.3761	25.4273	66.1222	36.0343	37.8494	38.5232
MECR	MECR	3.79782	4.73373	1.46451	3.41713	4.65563	4.13972	4.52739	5.2865
PTPRU	PTPRU	6.80981	7.28463	3.99683	1.04289	1.19219	5.68037	2.93827	2.00058
MATN1	MATN1	0.347682	0.156961	0.091926	0.100841	0.0382693	0.0488508	0.0864808	0.0346791
MATN1-AS1	RP5-1166H10.2	0.263588	0.2095	0.275047	0.290417	0.169302	0.0895708	0.503777	0.090583
LAPTM5	LAPTM5	0.364006	12.0177	0.126246	0.365954	1.64673	0.704876	0.011206	0.1322
RN7SKP91	7SK	0	0	0	0	0	0	0	0
SDC3	SDC3	11.2091	9.91537	15.0983	10.064	3.80588	20.4301	15.1043	10.5466
PUM1	PUM1	35.4119	15.8946	24.7304	18.6369	40.2914	21.144	27.5709	29.5009
SNORD103A	SNORD103A	0.288701	0.161665	0	0	0	0	0	0
SNORD103B	SNORD103B	0.288701	0	0	0	0	0	0.121888	0.0599145
SNORD85	SNORD85	0	0	0	0	0	0	0	0
SEPW1P	SEPW1P	0	0	0	0.0427378	0	0	0	0
NKAIN1	NKAIN1	19.2433	2.20882	0.868167	0.321311	6.44147	0.218441	0.0214006	0.189351
SNRNP40	SNRNP40	16.6203	12.0106	14.2245	15.4119	25.46	12.5702	14.2614	22.4861
ZCCHC17	ZCCHC17	28.1369	26.0491	26.072	43.8299	31.5033	23.9655	35.5714	48.8534
FABP3	FABP3	6.32806	1.11117	0.555155	1.63591	0.25474	0.826612	0.332044	0.215949
SERINC2	SERINC2	25.6041	6.11028	2.32699	20.1033	21.6312	2.59623	20.8308	29.3247
RNU6-40P	U6	0	0	0	0	0	0	0	0
TINAGL1	TINAGL1	0.0560317	0.00464833	0.338737	1.32968	0.0111769	0.445581	0.14369	39.5742
HCRTR1	HCRTR1	0.0204938	0.011476	0.567927	0	0.0100342	0.0047622	0.0108155	0.019139
PEF1	PEF1	17.9771	23.8853	10.11	22.9561	16.9086	13.6549	21.3592	25.0229
COL16A1	COL16A1	0.51768	1.79825	0.393518	1.73411	0.134628	0.312372	0.0716598	4.83281
BAI2	BAI2	4.36087	1.80756	6.35532	0.87522	1.69661	1.00525	0.78786	2.64724
SPOCD1	SPOCD1	0.0106399	10.2985	0.00108005	2.211	0.00390715	0.24477	0.139256	2.19818
PTP4A2	PTP4A2	32.9304	38.871	61.3191	58.8422	47.2208	55.5713	71.3705	99.7526
KHDRBS1	KHDRBS1	118.633	67.0203	85.3223	60.3938	92.5184	75.9269	45.6589	83.4734
TMEM39B	TMEM39B	10.4359	7.99913	5.35201	3.27749	5.45531	2.46333	4.43928	3.94034
KPNA6	KPNA6	17.9276	12.5883	14.3684	17.634	21.1263	15.5625	27.5942	34.1132
TXLNA	TXLNA	37.5416	26.7029	39.5139	26.5106	45.4551	28.0161	29.9435	37.4155
CCDC28B	CCDC28B	3.33922	2.69873	7.55734	0.865327	1.32867	1.05438	0.463115	2.17406
IQCC	IQCC	4.72636	1.54614	6.66732	2.70466	7.44868	2.72242	6.11663	3.80887
DCDC2B	DCDC2B	0.139094	0.0194722	0.155313	0.022177	0.127694	0	0.0440436	0.0144332
TMEM234	TMEM234	1.4324	1.87158	3.39272	5.27812	3.18522	2.57959	6.70268	6.96102
EIF3I	EIF3I	110.216	137.679	71.9681	237.237	124.822	175.421	207.601	316.84
MTMR9LP	MTMR9LP	4.57826	0.629187	5.72495	0.714801	2.34015	0.111063	0.189398	0.180978
FAM167B	FAM167B	2.00271	0.326784	2.61185	0.34398	1.07148	0.129442	0.145589	0.132119
LCK	LCK	0.377489	0.0321089	0.324011	0.0142213	0.152073	0.0133243	0	0.0118999
HDAC1	HDAC1	41.1224	28.8606	29.1913	40.0421	37.0758	34.084	28.5344	54.5147
MARCKSL1	MARCKSL1	317.813	122.583	136.601	48.5593	266.494	61.2087	9.09728	79.8341
TSSK3	TSSK3	0.07542	0	0.685964	0.185985	0.672076	0.0210307	0.872471	0.0876513
FAM229A	RP4-811H24.6	3.13856	0.313841	0.261702	0	0.4665	0.026047	0.0236623	0.0581563
BSDC1	BSDC1	13.1069	11.5755	18.0419	13.971	29.4543	9.18483	23.219	20.2693
GAPDHP20	GAPDHP20	0	0	0.0100111	0	0.102612	0	0.0104095	0
LRRC37A12P	LRRC37A12P	0.00689291	0	0	0	0.0202495	0	0.00582032	0.00286099
ZBTB8A	ZBTB8A	3.48616	0.571362	2.34768	1.33761	1.99832	0.711297	0.933363	1.62344
ZBTB8OS	ZBTB8OS	7.18693	4.23371	10.5825	17.0491	11.3189	8.6754	14.6487	15.7377
RBBP4	RBBP4	135.12	48.0026	145.326	69.1733	158.167	75.8163	96.0111	128.084
SYNC	SYNC	2.54408	15.3313	0.568528	11.622	0.517231	0.665254	0.237516	9.27009
KIAA1522	KIAA1522	16.36	5.27849	5.9718	12.1528	8.60522	7.79249	35.5618	19.688
YARS	YARS	20.7085	30.2591	15.4607	21.6072	34.975	27.2765	28.5386	30.8732
S100PBP	S100PBP	6.17272	2.39251	10.4623	6.71993	10.9578	4.77991	7.53558	7.65473
FNDC5	FNDC5	41.7311	4.27415	1.48537	2.36246	4.40521	0.439277	1.39253	0.221601
HPCA	HPCA	55.5846	5.97523	0.318578	0.0370654	0.614652	0.0243093	0.0294449	0.0144737
TMEM54	TMEM54	11.8444	13.4729	8.98918	1.99971	36.651	4.42711	29.3216	16.1068
RNF19B	RNF19B	11.1156	9.47678	9.60381	11.8552	32.2107	5.51704	23.2116	8.86278
AK2	AK2	28.2035	20.3889	24.2698	27.6652	33.1067	26.8094	34.0113	25.6886
ADC	ADC	0.984197	0.35823	0.218255	0.0692054	1.7598	0.082684	0.386757	0.155546
TRIM62	TRIM62	8.34775	4.10394	2.28751	1.96472	15.5098	1.30478	2.01018	1.40327
ZNF362	ZNF362	29.8795	13.3946	6.08047	1.80738	24.5371	2.14515	5.14847	6.11519
A3GALT2	A3GALT2P	0.108263	0	0.107455	0.0511446	0.288598	0.011181	0.015236	0.00499287
PHC2	PHC2	35.3299	21.1779	15.4789	18.5679	87.0521	32.082	35.0831	35.3127
RN7SKP16	7SK	0.622782	0.0464988	0.404597	0.105915	3.17125	0.231548	2.26125	0.189562
TLR12P	TLR12P	0	0	0	0	0	0	0	0.00761662
ZSCAN20	ZSCAN20	1.27146	0.772547	1.51267	1.45008	3.60928	1.00532	0.772226	2.0002
CSMD2	CSMD2	0.104636	0.161611	1.82608	3.80273	7.6018	0.00889949	0.00317613	0.0354826
HSPD1P14	HSPD1P14	0	0	0	0	0	0	0	0
HMGB4	HMGB4	0	0	0	0.00824384	0.0118669	0	0	0.00402393
RNA5SP42	RN5S42	0	0	0	0	0	0	0	0
C1orf94	C1orf94	0.0144574	0	0.747482	4.73514	0.939105	0.00447936	0	0.0120015
MIR552	MIR552	0	0	0	0	0	0	0	0
SMIM12	C1orf212	3.39652	4.08318	3.39102	5.20163	5.14774	5.29511	4.99004	5.75292
GJB5	GJB5	0.632159	0.0205213	0.0297601	0.370052	0.0314004	0.110705	0.096701	0.231964
GJB4	GJB4	0.0874234	0.00979095	0.039047	0.0223019	0.0149815	0.0182833	0.0239914	0.0417292
GJB3	GJB3	0.0676094	0.0349472	0.244956	0.665569	0.0891235	0.664679	0.0417188	1.24121
GJA4	GJA4	0.101222	0.00809735	0.114493	0.0092221	0.0212402	0	0.0274728	0.00600191
DLGAP3	DLGAP3	9.38941	1.43681	3.89358	0.508302	0.00458503	0.00290139	0.0474436	0.0336859
ZMYM6NB	ZMYM6NB	6.68453	12.2098	11.0829	21.4846	8.57186	15.681	30.9096	31.3122
ZMYM6	ZMYM6	2.41289	1.51011	3.13041	3.53575	5.64736	1.82179	6.16403	3.6927
ZMYM1	ZMYM1	5.92937	1.87468	6.97938	5.09664	11.6806	5.54953	12.8207	10.0385
EFCAB14P1	RP11-181E22.1	1.60874	1.44136	0.8274	0.797988	0.866442	1.0218	2.24137	1.34659
SFPQ	SFPQ	178.689	64.399	112.56	52.7741	166.866	59.2355	91.9051	87.5866
ZMYM4	ZMYM4	22.0831	8.81242	13.9222	10.6591	29.8562	10.767	19.0025	17.222
RN7SL503P	AL590434.1	0	0	0	0	0	0	0	0
RPL5P4	RP4-765A10.1	70.3654	38.4455	17.5397	27.1531	24.457	31.2694	25.6085	37.1328
ZMYM4-AS1	ZMYM4-AS1	12.5764	5.90657	6.20467	5.84158	12.8583	4.67586	10.0942	8.37445
RNY5P1	RNY5P1	0	0	0	0	0	0	0	0
KIAA0319L	KIAA0319L	7.48742	4.40211	10.3659	6.31886	14.5963	8.46036	19.7115	11.8981
NCDN	NCDN	11.3407	12.3058	9.06746	8.33063	14.6604	5.35881	9.08202	7.82221
TFAP2E	TFAP2E	0.850671	0.190541	0.172702	0.16155	5.56731	0.123875	0.464501	0.0494315
PSMB2	PSMB2	63.9918	62.7521	58.3972	83.3986	102.524	63.5105	68.4693	103.81
C1orf216	C1orf216	9.03094	5.81182	11.3466	3.07611	18.4725	5.25749	8.26113	8.86982
CLSPN	CLSPN	16.498	10.1661	28.7634	22.7536	29.6296	19.5698	15.0281	21.1808
AGO4	EIF2C4	6.4727	1.78501	6.27804	1.61314	10.0679	1.42667	4.69955	2.39587
AGO1	EIF2C1	7.72824	3.74283	5.55695	2.82543	14.2192	3.4466	8.2787	8.72663
AGO3	EIF2C3	3.44652	2.34832	3.15004	2.88817	5.27476	2.04714	3.93535	2.7263
TEKT2	TEKT2	5.33469	0.414705	1.62074	0.00800523	0.414843	0.00291679	0.164284	0.0599145
ADPRHL2	ADPRHL2	26.8861	19.1366	9.46585	14.3498	14.6699	8.23116	19.1926	21.1995
COL8A2	COL8A2	1.8156	1.05985	0.923932	0.447566	0.0767913	0.387922	0.0246909	0.484371
TRAPPC3	TRAPPC3	10.2221	11.8678	14.8647	19.8172	21.1298	16.0788	20.2671	28.8582
MAP7D1	MAP7D1	49.4532	58.5448	11.2475	20.9395	9.09322	17.0513	10.3375	49.0602
THRAP3	THRAP3	47.9553	38.5302	44.5907	34.3133	74.0103	50.0889	59.2346	62.3289
UBE2V2P4	RP11-238O13.1	0	0	0	0	0	0	0	0
SH3D21	SH3D21	2.24014	0.1818	2.92978	1.56842	1.4207	0.57713	3.90991	1.20605
EVA1B	FAM176B	0.635369	3.83158	0.0595348	1.72474	0.38288	0.227142	1.03173	3.7732
STK40	STK40	14.3973	8.19266	2.80435	2.8364	8.74003	3.04881	8.14964	4.78763
LSM10	LSM10	11.6258	17.3696	6.62085	17.7572	11.5186	10.0618	15.3277	19.5911
RNU4-27P	U4	0	0	0	0	0	0	0	0
OSCP1	OSCP1	2.94499	1.83474	1.70881	2.0181	1.94767	1.12307	2.66928	3.19049
MRPS15	MRPS15	18.7532	19.3624	14.1642	26.4449	21.13	16.96	27.5235	32.409
CSF3R	CSF3R	0.0163883	0.003059	0.119777	0.00464521	0.00668672	0.00380819	0.0299826	0.00906956
FTLP18	FTLP18	0	0	0	0	0	0	0	0
GRIK3	GRIK3	4.55631	1.37918	13.4129	0.0130504	0.0048092	0.00171182	0.00673875	0.00560569
RNU6-636P	U6	0	0	0	0	0	0	0	0
RNA5SP43	RN5S43	0	0	0	0	0	0	0	0
RPS29P6	RP5-1090E8.1	0	0	0	0	0	0	0	0
LINC01137	RP11-422J8.1	0.578436	1.67436	0.632334	1.02914	0.331143	1.89419	2.40832	1.57719
ZC3H12A	ZC3H12A	1.31439	1.53624	0.440607	3.5155	0.853084	3.48935	4.84919	2.50099
MEAF6	MEAF6	18.5197	8.95113	49.1832	24.668	34.6304	17.5994	16.1535	15.7017
SNIP1	SNIP1	8.51863	5.60499	7.94643	9.53947	16.1405	9.70366	9.6638	11.0069
FTH1P1	FTH1P1	0.0933393	0.156802	0.0947483	0.327402	0.0114252	0	0.266	0.0387417
DNALI1	DNALI1	1.59908	0.280818	6.68687	2.629	9.93503	3.37502	1.20843	1.92242
GNL2	GNL2	19.7237	13.5003	15.0583	30.5432	25.1606	18.6423	14.2513	14.5075
RSPO1	RSPO1	0.0157141	0.0131992	0.0654003	0.0734928	0.0307758	0.0109546	0.0646856	0.0293505
C1orf109	C1orf109	10.9345	4.84201	6.91539	8.63327	10.4849	6.54159	9.82078	10.2008
CDCA8	CDCA8	39.7715	41.5968	38.2731	27.7053	46.3338	39.3203	28.713	65.054
EPHA10	EPHA10	0.912411	0.0597985	1.23321	0.0140216	0.614358	0.0299236	0.6186	0.0977731
ACTN4P2	RP11-109P14.1	0.104982	0.191058	0.015985	0.00557941	0.0289133	0.0213456	0.00554038	0
MANEAL	MANEAL	26.416	8.38427	23.7166	1.7104	18.1541	4.12729	10.4998	6.09508
YRDC	YRDC	28.8343	14.1037	12.0408	20.6035	21.7099	18.3421	15.4331	18.6974
C1orf122	C1orf122	28.5499	51.8818	17.1296	28.7807	21.1782	21.6625	33.1173	33.368
MTF1	MTF1	5.38187	3.56294	4.14564	5.64897	5.53951	4.46414	6.27721	6.99438
INPP5B	INPP5B	1.78046	0.762466	6.4261	0.810947	4.85911	0.916866	1.59442	2.06185
RNU6-584P	U6	0	0	0	0	0	0	0	0
SF3A3	SF3A3	40.8723	29.4958	35.0205	49.4473	55.1977	35.8349	35.0452	53.5266
RNU6-510P	U6	0.114946	0	0	0	0	0	0	0
FHL3	FHL3	531.509	62.0231	1.88646	3.13685	3.38488	4.4854	4.44351	12.3957
UTP11L	UTP11L	523.051	71.7871	15.6594	25.2055	25.0545	24.2111	15.7855	20.2468
POU3F1	POU3F1	86.9286	2.32194	0.148051	0.0180264	0.0581251	0.0118226	0.159312	0.0703913
RNU6-753P	U6	0	0	0	0	0	0	0	0
RRAGC	RRAGC	108.121	33.134	9.24225	29.9373	11.8894	7.32705	18.8488	17.3566
MYCBP	MYCBP	0.752371	0	0	0	0	0	0	0
RHBDL2	RHBDL2	3.1227	0.720445	0.57429	0.498106	0.296194	0.532591	3.85266	2.04762
RNU6-605P	U6	0	0	0	0	0	0	0	0
AKIRIN1	AKIRIN1	816.959	176.744	27.7813	43.6037	41.5209	27.6894	47.6125	32.2806
NDUFS5	NDUFS5	797.925	553.488	253.235	535.825	233.147	248.864	260.922	285.323
MACF1	MACF1	39.3042	16.3513	5.7425	10.2145	10.672	8.50835	14.5201	21.1923
RNU6-608P	U6	0.238733	0	0	0	0	0	0	0
RNA5SP44	RN5S44	0.466697	0	0	0	0	0	0	0
HSPE1P8	RP11-420K8.2	0.215523	0	0	0.0183268	0.0211049	0	0	0
BMP8A	BMP8A	29.5826	11.4956	2.74374	0.215242	0.244279	0.313703	0.130101	0.0548154
OXCT2P1	OXCT2P1	8.6535	0.443814	0.742135	0.0481392	0.150471	0.10524	0.143407	0.0302109
PPIEL	PPIEL	3.80075	0.0829214	1.1424	0.430224	0.290015	0.02294	0.135458	0.0409753
PABPC4	PABPC4	2194.69	519.897	17.6673	48.9838	32.8096	35.9245	36.7526	67.5919
SNORA55	SNORA55	13.7935	1.23584	0.448054	0.27368	0.675358	0.256418	0.465884	0.458013
HEYL	HEYL	25.1792	6.98124	1.05651	0.382839	0.651586	0.566171	0.497564	0.178625
NT5C1A	NT5C1A	0.98685	0.226068	0.141155	0.0381436	0.0713793	0.0521175	0.757535	0.0186184
HPCAL4	HPCAL4	6.93565	2.14159	4.63682	0.142387	0.380515	0.0902956	0.313004	0.0169774
PPIE	PPIE	98.8084	34.7288	8.46796	10.5673	2.86528	6.53786	16.1909	14.4885
RNU7-121P	U7	0	0	0	0	0	0	0	0
BMP8B	BMP8B	188.851	53.7152	8.36503	0.747249	2.04343	3.03418	1.40278	0.395225
OXCT2	OXCT2	13.4815	0.540594	0.957881	0.0953877	0.269626	0.176937	0.264069	0.0902983
TRIT1	TRIT1	314.982	32.9719	8.14606	7.8785	17.1045	6.61481	10.0455	9.33717
MYCL	MYCL1	341.961	97.3907	2.40536	0.225089	11.4256	0.403232	1.12067	0.15463
MFSD2A	MFSD2A	73.56	34.8677	6.2012	9.97242	1.19369	2.15756	26.0982	1.13728
CAP1	CAP1	822.21	553.301	49.8907	170.242	69.3195	126.75	104.762	156.369
PPT1	PPT1	886.464	277.558	21.4119	53.3067	41.4953	74.461	94.9269	54.6486
RLF	RLF	37.9098	6.16364	8.52014	7.02228	10.4957	6.85509	7.43045	6.25186
RNU6-1237P	U6	0	0	0	0	0	0	0	0
TMCO2	TMCO2	0.125677	0.0312782	0.0170099	0	0	0.0129796	0	0
ZMPSTE24	ZMPSTE24	479.666	144.422	37.1908	45.2917	41.7758	63.8118	60.8075	54.9033
COL9A2	COL9A2	239.513	50.8345	3.54922	0.327348	0.126233	0.132951	0.0283308	0.495475
SMAP2	SMAP2	230.371	102.388	17.8232	15.9095	10.4632	10.5088	13.5756	15.6094
ZFP69B	ZNF643	6.85222	1.71313	4.92653	1.83606	6.57753	1.05426	1.86275	1.50735
ZFP69	ZNF642	55.898	8.58674	3.75252	1.13103	3.11771	0.813544	1.6169	1.48012
EXO5	DEM1	133.653	33.0492	9.17156	8.04862	11.3033	4.44461	7.04137	6.7041
ZNF684	ZNF684	31.2334	4.87685	1.91905	2.08936	4.20416	1.20172	1.78846	1.03256
GTF2F2P2	GTF2F2P2	0.774807	0.30853	0	0	0	0	0	0
RIMS3	RIMS3	154.591	17.9252	3.48419	0.394673	1.95411	0.869997	1.5336	0.750641
NFYC	NFYC	34.6325	16.0762	14.2877	7.84631	10.534	5.00669	8.59739	8.14702
MIR30E	MIR30E	0	0	0	0	0	0	0	0
MIR30C1	MIR30C1	0	0	0	0	0	0	0	0
KCNQ4	KCNQ4	16.5512	1.11677	0.160268	0.0529957	0.100262	0.0427568	0.271896	0.00246361
CITED4	CITED4	77.0157	19.6692	0.531413	2.06624	0	0	0.247839	0.738945
UBE2V1P8	RP11-348A7.2	0.234229	0	0	0	0	0	0	0
CTPS1	CTPS	675.982	167.8	21.3724	23.9879	32.3872	18.5446	21.5747	33.3887
SLFNL1	SLFNL1	19.1281	0.809673	0.252615	0.0636803	0.772823	0.113782	0.260236	0.0573844
SCMH1	SCMH1	132.801	31.88	7.42433	4.11733	12.9478	4.31765	7.86945	8.4572
FOXO6	FOXO6	208.245	18.1587	3.69953	0.23111	2.38262	0.0793956	0.109283	0.223467
RNA5SP45	RN5S45	0	0	0	0	0	0	0	0
EDN2	EDN2	96.965	1.38268	0.267561	0.247965	0.166882	0.573773	0.0447692	8.22725
HIVEP3	HIVEP3	39.4138	13.3861	1.11876	1.06906	0.772598	0.218219	0.476439	1.71417
HNRNPFP1	RP1-21K4.1	0.953247	0.0736266	0	0	0	0	0.00462594	0
GUCA2B	GUCA2B	5.67681	1.25757	0.0506594	0	0	0	0	0
GUCA2A	GUCA2A	0.545436	0.0488687	0	0	0.0213646	0	0.00921124	0
FOXJ3	FOXJ3	421.879	85.6235	34.123	10.4651	38.4164	12.9299	16.3745	16.8416
RIMKLA	RIMKLA	276.14	37.7108	36.4122	0.54049	20.1019	1.20713	5.16499	1.84023
ZMYND12	ZMYND12	11.1898	1.89971	0.777615	0.790991	0.371726	0.206618	0.34075	0.391771
PPCS	PPCS	235.229	69.7474	14.328	16.5191	19.3454	12.8436	30.3942	19.1878
CCDC30	CCDC30	5.91649	0.578798	1.60126	0.209702	0.762272	0.142516	0.505197	0.429906
TMSB4XP1	TMSB4XP1	16.4229	55.9747	27.5921	23.4216	6.3948	8.53392	6.19662	9.39284
RNU6-536P	U6	0	0.129936	0	0	0	0	0	0
PPIH	PPIH	198.11	68.4913	13.8959	20.2535	24.5602	13.0177	15.1431	20.4429
YBX1	YBX1	12253.9	3794	218.324	415.614	350.918	304.224	253.451	484.362
CLDN19	CLDN19	7.46157	1.01128	0.00979574	0.00293066	0	0	0	0
LEPRE1	LEPRE1	363.758	362.67	4.99935	24.3475	11.9317	17.8171	9.03665	23.4594
C1orf50	C1orf50	69.146	14.0072	2.65312	2.95671	4.88789	1.59156	3.25998	3.20657
CCDC23	CCDC23	12.4575	6.3141	14.5539	5.126	18.8611	4.26785	4.12429	6.41718
ERMAP	ERMAP	1.86446	1.98616	1.91613	0.999102	1.9473	1.80478	4.02085	3.3439
ZNF691	ZNF691	4.95753	2.92219	4.15538	4.43993	8.48283	2.52765	8.67086	6.43298
ATP6V1E1P1	ATP6V1E1P1	0.0364585	0.0612474	0.0370089	0.0232516	0.0178509	0.0338879	0.0384816	0.0226989
SLC2A1	SLC2A1	75.2098	38.6137	9.54759	29.9839	10.7528	69.7545	24.1416	53.8788
SLC2A1-AS1	RP5-848E13.3	0.0553543	0.0247975	0.133357	0.098847	0.187912	0.037731	0.0545309	0.117941
RNU6-880P	U6	0	0	0	0	0	0	0	0
RNU6-870P	U6	0	0	0	0	0	0	0	0
FAM183A	FAM183A	0.528424	0.0600383	0.115054	0.00651217	0.0224981	0.0142367	0	0.0158934
EBNA1BP2	EBNA1BP2	20.5537	27.5005	13.6481	31.5606	16.96	41.6592	23.8746	41.6002
WDR65	WDR65	0.364215	0.062754	0.410666	0.0619413	24.5845	0.17708	0.199901	0.0976804
RNA5SP46	RN5S46	0	0	0	0	0	0	0	0
TMEM125	TMEM125	0.0817103	0.013073	7.22321	0.201	5.58099	0.130198	58.523	0.273742
C1orf210	C1orf210	0.19653	0.0733676	7.24837	0.00696322	5.00371	0.0228341	16.1419	0.132555
TIE1	TIE1	0.0278177	0.124617	0.0105421	0.00394242	0.0127122	0	0.00548078	0.00153948
MPL	MPL	0	0	0.0520382	0.00990731	0.0941255	0.0243664	0.0467305	0.0314333
CDC20	CDC20	74.3826	113.353	42.036	48.9625	49.2675	52.3382	39.4473	116.39
ELOVL1	ELOVL1	14.6203	35.3261	12.5759	31.336	17.3943	32.3007	50.8134	48.0145
MED8	MED8	13.6574	22.2983	16.7377	27.1083	22.618	20.9506	29.4711	27.4605
SZT2	SZT2	2.98619	2.53473	1.82139	1.89537	4.83376	1.38274	5.24287	3.47816
SZT2-AS1	SZT2-AS1	3.55197	2.02879	1.16821	1.12509	2.61738	0.718081	2.84929	1.96818
HYI-AS1	HYI-AS1	0.410008	0.102041	0.0924882	0.0774769	0.200749	0.0317582	0.0577012	0.0661807
PTPRF	PTPRF	82.3486	22.2342	22.2198	22.0914	41.0199	44.3899	40.0749	30.153
KDM4A	KDM4A	27.0557	20.2445	13.4377	12.7565	33.3115	13.414	15.0456	18.1598
KDM4A-AS1	RP11-184I16.2	7.60534	5.69518	4.16875	3.7939	8.80414	3.03559	3.93565	4.1947
ST3GAL3	ST3GAL3	6.16753	3.06991	2.80272	2.67081	3.51301	2.62271	0.871678	2.37272
RNU6-1058P	U6	0	0	0	0	0	0	0	0
SHMT1P1	SHMT1P1	0	0	0	0	0	0.00805784	0.0073201	0
ARTN	ARTN	1.48521	1.34429	1.44884	0.903515	0.800368	0.0499234	0.122255	0.174469
IPO13	IPO13	24.1981	11.9584	9.00824	8.64664	11.5586	7.10876	11.4382	10.3945
DPH2	DPH2	17.9253	12.7186	5.78841	14.0848	11.316	13.3542	14.0705	18.5041
ATP6V0B	ATP6V0B	48.7452	37.0081	42.2065	55.7222	57.6446	34.7944	42.8321	37.9497
B4GALT2	B4GALT2	19.7187	16.6595	7.30741	5.77966	8.802	7.24918	8.3848	10.2439
CCDC24	CCDC24	1.10954	0.177517	3.79204	0.409741	2.84354	0.335911	4.133	0.557896
SLC6A9	SLC6A9	2.64691	7.32152	1.30267	1.02992	6.86047	2.87768	6.33319	5.95377
RN7SL479P	AL139220.1	0	0	0	0	0	0	0	0
KLF17	KLF17	0	0.164298	0	0.0556301	0.00388261	0.0884483	0.00334794	0.0362051
OOSP1P1	RP4-675G8.4	0	0	0	0	0	0	0	0
DMAP1	DMAP1	10.7224	4.12699	9.88856	3.10239	24.302	3.60756	10.5844	7.0429
ERI3	ERI3	19.6401	22.9476	12.3365	16.8524	17.1312	16.6362	16.3916	26.2797
ERI3-IT1	ERI3-IT1	0.0601654	0	0.195436	0.0255805	0.481152	0	0.228614	0.0249724
RNU6-369P	U6	0	0	0	0	0	0	0	0
RNF220	RNF220	7.1132	5.2095	4.2143	3.93751	10.2754	5.97334	6.92976	7.95564
TMEM53	TMEM53	1.12318	1.47458	1.64747	1.3321	2.22605	1.45109	2.0874	1.33166
C1orf228	C1orf228	0.0760049	0.0283738	0.267461	0.032315	0.87328	0.0470972	0.0984061	0.0967435
RNU5F-1	RNU5F-1	0	0	0	0	0	0	0	0.0440397
RNU5D-1	RNU5D-1	0	0	0.0434535	0.045501	0.314391	0.149209	0	0.0444193
KIF2C	KIF2C	26.7661	33.1084	32.9899	30.5129	48.3151	41.1003	16.1061	50.5756
RPS8	RPS8	250.986	177.616	82.9797	120.603	145.89	188.771	165.102	219.52
SNORD46	SNORD46	0.3581	0.267368	0	0	0	0	0	0
SNORD38A	SNORD38A	0	0	0	0	0	0	0	0
SNORD38B	SNORD38B	0	0	0	0	0	0	0	0
RPS15AP11	RP11-269F19.4	0.0318311	0.0712982	0.0904725	0.0541345	0.155852	0	0.0268779	0
BEST4	BEST4	0.40026	0.0882956	0.573748	0.0360985	0.026724	0.0845541	0.0947358	0.0201373
PLK3	PLK3	1.89446	1.37863	0.869187	2.57075	1.07058	1.41763	1.09228	1.20719
TCTEX1D4	TCTEX1D4	0.395669	0.0830866	0.0100411	0.0420567	0.0726481	0.0459714	0.187931	0.0821139
BTBD19	BTBD19	0.338902	0.734351	0.0688036	0.81756	0.0721451	0.0855996	0.0590995	0.449519
PTCH2	PTCH2	2.20605	0.0783048	0.397453	0.0287021	0.886531	0.059386	0.0580206	0.0320226
RNU5E-6P	RNU5E-6P	0.107949	0	0.219157	0.183587	0.0528541	0.602025	0.0911512	0.268834
EIF2B3	EIF2B3	13.948	12.1807	11.2076	19.3728	23.2443	14.3392	12.5647	15.8169
RNA5SP47	RN5S47	0	0	0	0	0	0	0	0
CCNB1IP1P1	CCNB1IP1P1	0	0.0165711	0	0.0251638	0.0941799	0	0.0624695	0.0122828
HECTD3	HECTD3	10.2893	8.72747	5.95401	7.92289	22.1412	8.52855	9.98274	13.2404
UROD	UROD	13.4814	24.823	6.82077	36.7072	17.0412	26.2123	20.6782	38.4942
ZSWIM5	ZSWIM5	5.70401	1.78446	5.19901	0.791805	1.94029	1.23194	3.97294	1.20336
OSTCP5	OSTCP5	0.0274043	0	0.0222543	0	0	0	0.0231399	0
HPDL	HPDL	5.8869	4.12545	1.4901	0.661594	0.252838	0.0639979	0.209299	0.165753
MUTYH	MUTYH	6.35771	3.92903	5.57349	3.78652	9.50363	1.81555	4.6289	3.41461
TOE1	TOE1	10.4151	8.74116	8.46305	9.67925	13.9082	8.72217	8.058	9.76624
TESK2	TESK2	1.53699	0.864566	1.96541	0.570687	4.43693	0.701379	0.722316	0.880424
CCDC163P	CCDC163P	0.916027	0.610505	0.821466	0.960526	1.10613	0.621602	1.20531	1.07998
MMACHC	MMACHC	4.42342	5.83293	4.4902	10.2074	7.68511	7.70913	8.7052	9.68342
PRDX1	PRDX1	220.174	260.803	169.343	406.775	984.072	355.437	618.511	731.022
HMGB1P48	HMGB1P48	0	0	0	0	0	0	0	0
AKR1A1	AKR1A1	25.1146	16.4112	25.3322	19.6107	44.1991	15.2859	30.809	22.0073
NASP	NASP	110.499	43.0541	75.9503	40.16	111.94	45.7983	66.4855	67.4687
CCDC17	CCDC17	0.757145	0.0569102	0.0928479	0.0345681	0.189089	0.0354241	0.261738	0.00843658
GPBP1L1	GPBP1L1	18.7725	7.85408	13.8372	8.19836	31.9194	10.6808	24.9901	19.2317
RPS15AP10	RPS15AP10	0.227484	0.0727914	0.554203	0.0690853	1.7821	0.0453095	0.905547	0.0944202
TMEM69	TMEM69	26.9124	17.3536	39.1475	58.4831	53.5949	39.7121	87.4935	88.1967
IPP	IPP	3.45603	2.63182	7.83569	6.75202	10.5145	4.47035	10.5689	8.07878
MAST2	MAST2	20.5821	8.76857	24.1138	8.02243	11.156	7.62841	5.79921	10.563
TMA16P2	TMA16P2	0	0	0	0	0	0	0	0
PIK3R3	PIK3R3	19.1274	12.878	28.0858	5.78901	28.2357	5.43269	13.4171	4.5579
TSPAN1	TSPAN1	2.47128	3.86068	32.7192	1.96535	0.529211	0.209708	1.26932	1.33063
POMGNT1	POMGNT1	5.95404	8.55171	5.14203	7.5798	11.0072	12.4625	8.21227	12.7989
LURAP1	LURAP1	0.554583	0.286663	1.26448	0.0906893	0.0417747	0.0594785	0.036022	0.123947
RAD54L	RAD54L	8.69087	6.34805	7.97467	7.9755	21.9046	6.01986	8.78221	12.8491
LRRC41	LRRC41	13.0336	15.2486	5.51997	8.9471	12.9106	5.17786	13.0167	11.6151
UQCRH	UQCRH	60.7393	42.0847	116.643	162.602	147.975	112.225	168.027	165.979
NSUN4	NSUN4	3.38647	2.78457	3.82808	2.79488	7.14486	4.0266	4.10729	3.66551
FAAH	FAAH	2.45437	0.851518	4.59107	0.315704	7.63479	2.38463	6.44825	1.09254
LINC00505	LINC00505	0	0.0785489	0.128151	0.417478	0.0686805	0.14668	0.177668	0.0436665
DMBX1	DMBX1	0.0600131	0.283248	4.99013	0.832907	0.43236	0.442268	0.0470549	0.0587145
KNCN	KNCN	0.0340113	0	0	0	0	0	0	0
MKNK1	MKNK1	4.45308	3.16905	6.40851	5.31553	7.14407	4.07183	9.29611	7.5181
MOB3C	MOB3C	0.824722	1.36971	2.12962	1.75324	1.10966	0.31186	2.62197	3.13112
ATPAF1	ATPAF1	15.8079	6.37255	20.1918	17.7133	15.5689	12.2879	26.0926	17.1183
TEX38	ATPAF1-AS1	0.030168	0	0.19599	0.0128265	0.103396	0.0140204	0.0191052	0
EFCAB14-AS1	RP11-8J9.4	0	0	0.103574	0.00903787	0.156119	0.0197583	0.107696	0
EFCAB14	KIAA0494	10.7703	11.3293	16.5358	16.3444	14.7855	19.8861	45.5245	25.0147
CYP4B1	CYP4B1	0.00756267	0.00846979	1.03637	0	0.0499884	0.0123015	1.21491	0.0188339
CYP4Z2P	CYP4Z2P	0	0	0.0820124	0	0	0.00722079	0.0819962	0.00322443
CYP4A11	CYP4A11	0.00957388	0.0142963	0.0103663	0	0	0.00741569	0.00943146	0.00132459
CYP4X1	CYP4X1	0.0422106	0	22.2603	0.852467	0.0227339	5.43003	14.4743	1.15632
CYP4A26P	RP11-346M5.6	0	0	0	0	0	0	0	0
CYP4A43P	RP11-346M5.5	0	0	0	0	0	0	0	0
CYP4A27P	RP11-346M5.4	0	0	0	0	0	0	0	0
CYP4A44P	RP11-346M5.3	0	0	0	0	0	0	0	0
CYP4Z1	CYP4Z1	0	0	0.696998	0.00264435	0.00609041	0.0462478	0.877034	0.0516297
CYP4A22-AS1	CYP4A22-AS1	0	0	0.481622	0.286543	0.402575	0.112757	0.130888	0.195812
CYP4A22	CYP4A22	0	0	0.0120137	0	0	0	0.0124918	0
MTND1P34	MTND1P34	0	0	0	0	0	0	0	0
LINC00853	PDZK1IP1-AS1	0.0939041	0.0631005	0.144889	0.415223	0.386211	0.148381	0.689839	0.1637
PDZK1IP1	PDZK1IP1	0.0604304	0.0870156	0.00350529	0.0513864	0.266292	0.690083	5.70773	20.6536
TAL1	TAL1	0.689795	0.0682363	0.249159	0.00185035	0.00426168	0	0.0018374	0.00722544
STIL	STIL	7.95766	9.04745	15.2363	12.4339	17.3354	10.1789	9.84672	15.0252
CMPK1	CMPK1	41.8251	32.9823	43.3998	51.266	51.755	71.4055	93.2374	77.5526
FOXE3	FOXE3	1.76807	0.358112	2.14608	0.210592	0.0276283	0	0.00529414	0
FOXD2-AS1	RP11-511I2.5	8.29753	2.16111	3.75484	1.17806	1.16768	0.524283	1.12177	0.761909
FOXD2	FOXD2	2.06592	0.508543	1.68308	0.299187	0.226227	0.182647	0.319517	0.158712
RPL21P24	RPL21P24	0	0	0	0	0	0	0	0
ATP6V0E1P4	ATP6V0E1P4	0	0	0	0	0	0	0	0
CYP46A4P	CYP46A4P	0	0	0	0	0	0	0	0
SKINTL	RP5-1024N4.1	0.0297701	0.0166704	0.145053	0	0.0145761	0	0.0188532	0.0123565
SLC5A9	SLC5A9	0.0157141	0.0105594	0.0650813	0	0.0123103	0.00146061	0.0981895	0.00652233
SPATA6	SPATA6	1.62752	0.813036	4.96496	0.833099	2.11066	1.44907	1.81728	1.00529
PPP1R8P1	PPP1R8P1	0.108053	0	0.185245	0.00510456	0.0176351	0.0167391	0.116584	0.0149496
RNU6-723P	U6	0	0	0	0	0	0	0	0
RNU4-61P	U4	0	0	0	0	0	0	0	0
AGBL4	AGBL4	0.262455	0.0275565	0.588115	0.0174356	0.14537	0.00381171	0.0900311	0.0340423
BEND5	BEND5	6.57849	1.59768	4.56791	0.0785668	4.8025	0.247334	0.619456	1.07992
AGBL4-IT1	AGBL4-IT1	0	0.0270489	0.0294199	0	0	0	0.0203938	0
ZNF859P	ZNF859P	0.00631441	0	0.00512778	0	0	0	0	0
MTND2P29	MTND2P29	0	0	0.0234993	0	0	0	0	0
ELAVL4	ELAVL4	9.32312	1.341	7.18447	0.00837072	0.263775	0.00249542	0.0030226	0.00891461
HMGB1P45	HMGB1P45	0	0	0.00771916	0	0.0372326	0	0.0321053	0
FCF1P6	RP11-183G22.3	0	0.0472094	0.0855791	0.0358446	0.0412783	0.00979526	0.11568	0.00874812
DMRTA2	DMRTA2	2.32885	3.03929	7.00684	3.39927	0.0188472	0.0125228	4.99579	0.96662
FAF1	FAF1	20.6041	10.19	30.7022	16.4423	23.5817	20.3484	16.8527	19.8387
RNU6-1026P	U6	0	0	0	0	0	0	0	0
RNU6-1253P	U6	0	0	0	0	0	0	0	0
PHBP12	PHBP12	0.107548	0.0860344	0.0374303	0.0914525	0.157974	0.0499825	0.531903	0.127541
MRPS6P2	MRPS6P2	0	0	0	0	0	0	0.0141654	0
CDKN2C	CDKN2C	30.62	30.4336	69.2438	9.75927	8.65387	15.3121	15.7362	15.8073
C1orf185	C1orf185	0.0226742	0.114273	0.0046033	0	0	0	0.00957296	0.0141168
CFL1P2	CFL1P2	0.0181493	0.121957	0	0	0	0.0168696	0	0.0150662
RNF11	RNF11	32.435	36.2497	42.9582	47.2545	42.9759	52.6399	47.0549	73.3468
TTC39A	TTC39A	0.468082	0.157417	1.75684	0.0614521	0.233728	1.63801	4.03363	0.141998
EPS15	EPS15	5.55191	4.03598	11.933	10.2864	8.90765	5.11767	8.09119	10.5516
RNU6-877P	U6	0	0	0	0	0	0	0	0
RNU6-1281P	U6	0	0	0	0	0	0	0	0
CALR4P	CALR4P	0	0	0.00532834	0.0223176	0	0.0121975	0.00554038	0.00544677
OSBPL9	OSBPL9	17.5607	15.7772	13.2289	21.6887	21.2383	17.72	25.6885	22.6622
GAPDHP51	GAPDHP51	0	0	0	0	0	0	0.0104824	0
SLC25A6P3	RP4-657D16.5	0	0	0	0	0	0	0	0
NRD1	NRD1	33.7553	24.7644	36.5033	45.5229	58.8528	48.1695	50.1095	58.0004
MIR761	MIR761	3.54689	1.1917	2.59231	2.78986	6.33872	2.55502	11.1563	7.2137
TSEN15P2	RP11-470H9.1	0	0	0	0	0	0	0.0147225	0
RAB3B	RAB3B	1.81321	1.74385	21.2578	4.90991	3.54358	0.0260531	1.64246	26.1427
RNA5SP48	RN5S48	0	0	0	0	0	0	0	0
TXNDC12	TXNDC12	34.0818	42.2422	22.5015	35.0489	39.0315	51.1736	40.1962	48.6891
KTI12	KTI12	8.83619	9.74194	4.98473	13.2015	6.25199	5.55062	5.97508	10.1159
TXNDC12-AS1	RP11-91A18.5	0	0	0.0257832	0	0.0155453	0	0.0134046	0
BTF3L4	BTF3L4	16.8882	7.39671	24.0952	20.0557	35.5933	20.8631	20.0547	23.9404
ZFYVE9	ZFYVE9	8.00764	3.26165	6.20359	9.66793	11.0715	5.341	6.90807	6.99738
RN7SL788P	AL139156.1	0	0	0	0	0	0	0	0
PDCL3P6	RP4-800M22.3	0.0352674	0	0.0286398	0.00749733	0.0259015	0	0	0.0146382
DNAJC19P7	RP4-814E15.1	0	0	0	0	0	0	0	0
ANAPC10P1	ANAPC10P1	0.0223276	0	0.126922	0.0664511	0.0437282	0.0207533	0.0377064	0.027802
CC2D1B	CC2D1B	4.75491	3.70883	4.87379	3.78503	10.0018	3.54066	14.069	7.96859
PLA2G12AP1	PLA2G12AP1	0.681129	1.0089	1.17763	0.560508	1.26943	0.428877	1.59555	0.848134
ORC1	ORC1	9.229	8.52598	7.9465	11.8135	15.1465	9.3842	6.5544	7.19444
PRPF38A	PRPF38A	21.5379	12.2954	29.7796	21.595	49.6772	17.7824	26.9106	26.3673
ZCCHC11	ZCCHC11	14.0488	3.41339	11.8194	3.59534	19.3193	4.72257	9.26322	6.9998
EEF1GP7	RP11-25O10.1	0.0882939	0	0.0143403	0.015016	0.069169	0	0.00745547	0
GPX7	GPX7	11.5699	14.232	3.5949	4.49467	4.30975	2.20063	0.365737	1.54183
FAM159A	FAM159A	0.277189	0.105327	0.365786	0.00841805	0.036353	0.00690121	0	0.00821793
COA7	SELRC1	11.2983	9.60724	10.809	23.0606	18.4122	23.6254	16.6158	14.5114
NDUFS5P3	RP11-159C21.3	0	0	0	0	0	0	0	0
RN7SL62P	AC099784.1	0	0	0	0	0	0	0	0
ZYG11B	ZYG11B	8.1249	3.59643	13.503	4.7658	11.2156	7.42273	11.8497	9.96579
RNU2-30P	U2	0	0	0	0	0	0	0	0
RNU6-969P	U6	0	0	0	0	0.0578879	0	0.0499161	0.0490728
ZYG11A	ZYG11A	1.9888	0.497599	4.45966	3.009	6.47058	6.77728	0.719073	0.571906
ECHDC2	ECHDC2	4.22045	0.440311	9.5358	2.27815	7.68382	0.639508	9.67634	1.8457
SCP2	SCP2	6.98958	6.47865	13.6609	12.691	19.855	59.4051	45.5438	20.0243
PODN	PODN	2.32147	0.626662	0.0359289	0.0143848	0	0	1.55148	0.0820966
HIGD1AP11	HIGD1AP11	0.574319	0.0989548	0	0	0	0	0.167867	0.128358
SLC1A7	SLC1A7	0.125987	0.0131255	0	0.00249144	0.00573823	0.0449352	0.350073	0.0304027
CPT2	CPT2	6.66247	4.41835	6.94897	5.47281	10.7274	6.60898	27.5614	5.66853
C1orf123	C1orf123	5.33785	3.16785	3.1142	2.68774	8.72491	4.40987	8.65907	6.68277
MAGOH	MAGOH	24.8692	16.8832	28.3487	45.1142	36.6999	22.3452	34.4718	44.029
LRP8	LRP8	9.27697	5.29292	20.6715	7.50009	14.6556	6.23417	14.0819	9.73956
SLC25A3P1	SLC25A3P1	0	0	0	0	0	0	0.00331302	0.00325704
DMRTB1	DMRTB1	0	0.011396	0	0	0	0	0	0
GLIS1	GLIS1	0.114782	3.67356	0	0.621286	0.00432306	0.414446	0.00372773	0.106278
RNU7-95P	U7	0	0	0	0	0	0	0	0
NDC1	TMEM48	20.0028	10.026	17.9989	16.2404	26.2352	24.9371	23.8594	24.6042
YIPF1	YIPF1	6.61062	6.44428	5.89669	8.96883	15.2399	18.6198	16.7575	15.8659
DIO1	DIO1	0.0776924	0.0248604	0.0518257	0.0637055	0.0706454	0.0232118	0.29287	0.036854
HSPB11	HSPB11	12.5202	5.42084	31.2039	30.7495	19.5979	16.3013	12.8568	26.9361
LRRC42	LRRC42	22.8681	14.9434	24.9742	21.6844	26.1194	25.0663	25.0701	46.9826
HNRNPA3P12	RP1-167A19.5	5.84843	3.85581	4.53431	2.50065	4.25206	1.91288	2.06387	3.16029
LDLRAD1	LDLRAD1	0	0	0.118984	0	0	0	0.0112472	0
TMEM59	TMEM59	23.2392	42.3718	66.0385	48.2016	47.7878	73.1713	90.4863	65.9603
TCEANC2	TCEANC2	2.82546	1.38411	5.26815	1.84816	4.79184	2.11426	3.07041	2.65857
CDCP2	CDCP2	0.0164208	0	0.0100012	0.0174541	0.01206	0.0076315	0	0.00681567
CYB5RL	CYB5RL	0.86243	0.258474	1.66212	1.2808	1.51658	0.462908	2.38982	1.14951
MRPL37	MRPL37	46.8084	59.6391	32.1235	88.8619	43.2167	41.2436	46.2622	69.6773
SSBP3	SSBP3	37.4916	13.8101	11.4966	3.03006	58.7593	5.77994	3.45533	5.89725
HNRNPA1P63	RP5-866L20.3	0	0.0144373	0	0	0	0	0	0
ACOT11	ACOT11	0.311222	0.280086	0.421978	0.24515	0.02517	0.0697366	0.0563128	0.0593981
FAM151A	FAM151A	0.0897407	0.0111672	0.15385	0.0551129	0.00488211	0.0185363	0.00841959	0.0165547
MROH7	HEATR8	0.0853867	0	0.10457	0.00468437	0.00404586	0	0.00290725	0
TTC4	TTC4	5.51311	5.13812	6.51209	13.4084	13.5344	10.9117	10.7428	13.1056
PARS2	PARS2	3.17362	2.15626	1.88137	3.28786	2.82546	1.77237	4.50872	5.04068
TTC22	TTC22	0.604067	0.0438486	1.15937	0.0606407	0.0616175	0.231348	1.64828	0.754498
C1orf177	C1orf177	0	0.0312958	0.0510585	0.0237619	0.0239435	0.00649343	0.0560398	0.00579926
DHCR24	DHCR24	34.5693	71.7765	117.415	56.9652	309.186	192.071	305.18	133.554
TMEM61	TMEM61	0.0565822	0.0253476	4.03433	0.00962282	0.0110815	0.126222	0.143333	0.145608
BSND	BSND	0	0	0.159697	0	0	0	0	0.00296811
PCSK9	PCSK9	0.750185	2.28353	1.37462	0.235128	0.0129499	0.393344	0.559345	0.455085
USP24	USP24	12.0279	6.42547	8.57609	8.60392	15.6877	11.0618	13.423	10.3025
GYG1P3	GYG1P3	0	0	0	0	0	0	0	0.00518375
GOT2P1	GOT2P1	0	0	0	0	0	0	0	0
RN7SKP291	7SK	0	0	0	0	0	0	0	0
RNU6-830P	U6	0	0	0	0	0	0	0	0
PIGQP1	RP11-90C4.4	0	0	0	0	0	0	0	0
PPAP2B	PPAP2B	23.6611	15.8284	0.719951	6.03599	1.77885	11.5366	5.08652	20.6125
RPL21P23	RP11-213P13.1	0.0539745	0	0	0	0	0	0	0
PRKAA2	PRKAA2	4.39747	0.624727	5.18028	4.2854	5.03191	2.46652	5.12624	2.36657
C1orf168	C1orf168	0.0270329	0.0134558	0.132936	0.0114936	1.12211	0.00418781	0.53642	0.00748025
C8A	C8A	0.0158075	0.0236047	0	0.00224029	0.00515978	0	0.00667385	0
C8B	C8B	0.00493996	0.011065	0.0100291	0	0	0	0	0.00410079
DAB1	DAB1	0.300949	0.577008	1.11239	0.0118219	0.00560574	0.000760133	0.00138108	0.266118
RPS20P5	RP11-243M12.1	0.0689674	0	0	0	0	0	0	0
DAB1-AS1	RP4-737A23.2	0	0	0	0	0	0	0	0
HNRNPA1P6	HNRNPA1P6	0	0	0.00524517	0	0	0	0	0
RPS26P15	RP11-393I23.2	17.5867	30.6029	10.7041	24.0549	6.95153	21.1877	12.7867	15.7837
OMA1	OMA1	2.5485	0.681158	2.60136	1.29137	5.13004	2.80407	16.0591	5.05662
TACSTD2	TACSTD2	0.228113	6.54147	5.00161	9.92837	10.5076	4.67579	130.168	18.6148
MYSM1	MYSM1	8.31266	1.59595	10.6925	4.00908	28.5271	3.44757	12.9757	4.59922
JUN	JUN	59.9736	40.0265	26.6267	41.2459	46.0854	24.695	20.9348	30.2378
LINC01135	RP4-794H19.2	0.0310224	0.0115811	0.0230932	0.0461643	0.0101262	0	0.0240121	0.0257525
PHBP3	PHBP3	0	0.0339515	0	0.0257784	0	0	0	0.0125828
FGGY	FGGY	0.365121	0.566192	0.880189	1.47857	1.31141	0.624169	1.8811	2.27111
HOOK1	HOOK1	9.31468	0.881515	19.6602	0.743332	42.3655	0.625406	15.2358	2.45325
CYP2J2	CYP2J2	0.892655	1.02762	0.615325	0.376	2.64474	0.104197	4.01942	1.23215
C1orf87	C1orf87	0.0981687	0.00628249	0	0.00357758	0.0027466	0	0.00473673	0.00814923
PGBD4P8	RP11-575B7.2	0	0.0493895	0	0	0	0	0.0372376	0
NFIA	NFIA	10.9252	0.815877	3.66733	2.68178	33.0931	2.86666	1.80781	2.03414
TM2D1	TM2D1	9.45743	3.82594	9.77946	6.71529	9.28069	12.5508	9.91896	8.88072
INADL	INADL	1.9832	0.823474	6.43138	0.915527	13.341	2.50611	17.9048	4.95171
RNU6-414P	U6	0	0	0	0	0	0	0	0
RNU6-1177P	U6	0	0	0	0	0	0	0	0
LAMTOR5P1	HBXIPP1	0	0	0.0373378	0	0	0	0.0582355	0
RN7SL180P	AL136458.1	0	0	0	0	0.0413485	0	0	0
PIGPP2	RP5-1155K23.2	0	0	0	0	0	0	0	0
RPS15AP7	RP5-1155K23.1	0	0	0	0	0	0	0	0
L1TD1	L1TD1	0	0	0.00130959	0	0.0157917	0	0.0013617	0.0013387
KANK4	KANK4	4.89092	0.40919	0.0134866	0.0626666	0.0833469	0	0.0368111	0.00603152
RNU6-371P	U6	0	0	0	0	0	0	0	0
USP1	USP1	76.2349	21.3553	77.6251	33.9728	73.6502	37.7847	33.3356	45.095
DOCK7	DOCK7	6.95942	3.27867	6.85273	7.03733	12.9611	6.86409	4.87001	8.7078
ANGPTL3	ANGPTL3	0.0687552	0.00427789	0.00620383	0.00812018	0.0280533	0.0017752	0	0.00317086
ATG4C	ATG4C	5.75037	2.33498	6.6676	4.27011	8.65262	5.94844	6.89101	7.22623
LINC00466	LINC00466	0	0.00900463	0.298715	0.0649509	0.112195	0.00186833	0.0220646	0.0400465
RNA5SP49	RN5S49	0	0	0	0	0	0	0	0
FOXD3	FOXD3	1.24862	0.181521	2.06207	1.12556	0.111689	0.0111594	0.035482	0.191854
ALG6	ALG6	3.59422	2.27128	9.33216	4.42333	9.26727	4.89922	11.0822	5.77875
ITGB3BP	ITGB3BP	7.46676	1.65541	9.97191	4.96929	18.946	5.27722	6.18371	5.61752
EFCAB7	EFCAB7	3.7676	0.838278	4.05565	1.23609	6.27711	1.73825	2.29495	1.95024
RNU7-123P	U7	0	0	0	0	0	0	0	0
DLEU2L	DLEU2L	0.331186	0.0478594	0.472828	0.0635918	1.36525	0.0446856	0.288672	0.03104
PGM1	PGM1	35.1401	21.1775	17.3568	19.6259	7.33814	15.9722	34.5728	31.4475
RN7SL130P	AL109925.1	0.508428	0.189804	0.172034	0.198155	0.165958	0.0196908	0.482977	0.0703433
ROR1	ROR1	4.82691	2.52803	3.04678	4.86272	14.2255	6.61423	14.5774	23.5464
CFL1P3	CFL1P3	0.100316	0.337046	0	0	0.0736755	0.0116554	0.105883	0.0728657
RNU6-809P	U6	0	0	0	0	0	0	0	0
UBE2U	UBE2U	0	0	0.00548488	0.0114867	0.0132279	0	0.0114063	0.0252306
RNU7-62P	RNU7-62P	0	0	0	0	0	0	0	0
CACHD1	CACHD1	2.46286	1.2548	4.92398	5.34394	14.8495	0.0246151	3.96573	1.62341
RAVER2	RAVER2	5.31889	1.41074	5.80438	2.68644	15.9677	0.0988773	5.04301	2.25814
JAK1	JAK1	11.0833	18.2493	13.8029	23.7807	19.0877	20.272	34.2769	40.8638
SLC2A3P2	RP11-182I10.4	0.00836532	0	0.0135865	0	0.335859	0	0.0211908	0
RNU6-1176P	U6	0	0	0	0	0	0	0	0
MIR101-1	MIR101-1	0	0	0	0	0	0	0	0
MRPS21P1	RP4-535B20.3	0	0	0	0	0	0	0	0.0393332
AK4	AK4	23.7176	5.64529	9.08015	10.3577	44.4148	32.538	2.52515	4.20004
DNAJC6	DNAJC6	9.73971	0.919899	11.7729	2.53016	10.8382	5.87633	1.06159	2.59684
COX6CP13	RP5-1044H5.2	0.10986	0	0.0446072	0	0	0	0	0
RNU2-15P	U2	0	0	0	0	0	0	0	0
LEPROT	LEPROT	10.0281	9.96179	12.0654	16.079	13.8072	16.707	26.9822	31.3217
LEPR	LEPR	0.0830932	0.117876	2.3091	1.18893	0.476277	3.56566	1.46407	5.55042
RN7SL854P	AL513493.1	0	0	0	0	0	0	0	0
PDE4B	PDE4B	5.11565	2.54264	0.0120543	0.110279	0.0711485	2.07466	0.221654	0.538936
RNU4-88P	U4	0	0	0	0	0	0	0	0
SGIP1	SGIP1	0.0928827	0.0360082	0.021758	0.0111385	0.00233217	0.00664105	0	0.000988517
TCTEX1D1	TCTEX1D1	0.0100114	0	0	0	0	0	0	0.00207768
INSL5	INSL5	0.0347248	0	0	0	0	0	0	0.043239
WDR78	WDR78	0.514786	0.138949	0.1	0.166909	0.33365	0.280553	0.354938	0.871584
MIER1	MIER1	7.83908	3.29436	7.22958	6.1544	8.14641	5.36996	9.21642	9.23379
SLC35D1	SLC35D1	3.18943	6.21697	3.8414	7.26571	4.71967	3.28713	5.63828	3.99665
C1orf141	C1orf141	0	0	0.00391808	0	0	0	0	0
IL23R	IL23R	0	0.00927495	0	0	0	0	0.00174823	0
RNU6-586P	U6	0	0	0	0	0	0	0	0
RNU4ATAC4P	U4atac	0	0	0	0	0	0	0	0
IL12RB2	IL12RB2	0.920868	0.36786	0.924052	0.00498759	0.0746675	0.0122666	0.117627	0.0255624
SERBP1	SERBP1	86.3943	49.1917	47.2455	48.6266	73.8699	65.4117	46.8184	73.6796
RNU6-387P	U6	0.11823	0	0	0	0.115776	0	0	0
RNU6-1031P	U6	0	0	0	0	0	0	0	0
RN7SL392P	AL139258.1	0	0	0	0	0	0	0	0
HNRNPCP9	RP5-817C23.1	0	0	0	0	0	0	0	0
GADD45A	GADD45A	223.31	33.5181	8.65845	27.7605	20.8787	13.8449	5.1348	45.5719
GNG12	GNG12	19.8589	32.2827	11.3627	39.6105	15.7823	104.366	74.3686	116.032
RNU7-80P	RNU7-80P	0	0	0	0	0	0	0	0
GNG12-AS1	RP11-518D3.1	0.209901	0.0167912	0.00913154	0.0446218	0.0789142	0.062711	0.172491	0.080899
DIRAS3	DIRAS3	0.132132	0.281868	0.107301	0.246116	0.0924211	0.114043	0.916478	0.702515
ARL5AP3	RP4-609E1.3	0	0	0	0	0.0314934	0	0.122204	0.0266976
WLS	WLS	37.1394	31.3793	0.137428	94.6607	17.5617	44.0448	46.4563	33.199
CTBP2P8	RP11-518D3.3	0.336022	0.135895	0.0492691	0.142866	0.169093	0.0650685	0.224623	0.0503642
MIR1262	MIR1262	0	0	0	0	0	0	0	0
RPS7P4	RPS7P4	0.213301	0.310552	0	0.108827	0.0313311	0.0693915	0.0540329	0.141653
COX6B1P7	COX6B1P7	0	0	0	0	0	0	0	0
TCEB1P18	TCEB1P18	0	0	0	0	0	0	0	0
RPE65	RPE65	0.190255	0.186441	0	0	0.00465764	0	0	0
DEPDC1	DEPDC1	18.232	8.27938	27.9283	11.6068	24.0674	18.27	13.6926	20.8846
TXNP2	RP4-694A7.3	0	0	0	0	0	0	0	0
LRRC7	LRRC7	0.116557	0.050859	0.000614633	0.0212386	0.000741157	0	0.00255637	0.188488
RN7SL538P	AL391728.1	0	0	0	0	0	0	0	0
PIN1P1	PIN1P1	0	0	0	0	0	0	0	0
LRRC40	LRRC40	11.6522	5.15824	14.5678	12.4943	26.0706	13.6213	14.0407	13.5587
RN7SL242P	AL353771.1	0.0838792	0	0.0340582	0	0.0616036	0	0	0
SRSF11	SRSF11	59.4024	10.6508	46.3835	13.7722	77.6194	17.1027	44.0663	24.5001
ANKRD13C	ANKRD13C	10.0637	5.13464	10.1174	7.96599	11.8099	16.7834	15.5582	19.4589
HHLA3	HHLA3	5.1607	4.94916	7.96103	8.1245	16.5485	11.6946	8.08911	11.2287
CTH	CTH	1.4502	1.62415	1.39274	1.17632	3.65852	2.46168	9.32082	10.7727
CASP3P1	CASP3P1	0	0	0	0	0	0	0	0
PTGER3	PTGER3	0.362625	0.476688	0.0104425	0.00929438	0.0125921	0.00239047	0.00325742	0.00693851
ZRANB2-AS1	ZRANB2-AS1	8.72969	4.31328	12.9899	7.15029	19.6867	5.8768	11.8591	5.9679
ZRANB2	ZRANB2	30.2484	10.9404	48.8686	24.1696	67.2379	23.095	40.4127	22.7726
MIR186	MIR186	0.14435	0	0	0	0	0	0	0
ZRANB2-AS2	ZRANB2-AS2	0.0984597	0.0367565	0.0799568	0.0662817	0.136589	0.102957	0.239023	0.204335
NEGR1	NEGR1	1.13984	2.52271	0.112556	0.264565	0.617883	0.199101	0.0188238	3.62713
NEGR1-IT1	NEGR1-IT1	0	0	0	0	0.0113824	0	0	0
GDI2P2	GDI2P2	5.85766	4.94897	2.72894	2.75266	3.0693	2.23517	1.1541	1.76589
RPL31P12	RP11-292O17.1	0	0	0	0	0	0.0327807	0.0297795	0
RNU6-1246P	U6	0	0	0	0	0	0	0	0
KRT8P21	KRT8P21	0	0	0	0	0	0	0	0
RN7SKP19	7SK	0	0	0	0	0	0	0	0
RNA5SP50	RN5S50	0	0	0	0	0	0	0	0
RNU4ATAC8P	U4atac	0	0	0	0	0	0	0	0
LRRIQ3	LRRIQ3	0.00577401	0.0129332	0.041419	0.0368241	0.0310979	0.050091	0.280343	0.302768
FPGT	FPGT	2.65104	1.84245	2.88093	3.0224	9.20958	1.89343	13.2791	4.50612
TNNI3K	FPGT-TNNI3K	0.0492299	0	0.0199892	0.013954	0.104451	0	0.0138564	0.00340558
FPGT-TNNI3K	FPGT-TNNI3K	0	0	0	0	0.0626621	0	0.036022	0
LRRC53	LRRC53	0.664099	0.0845177	0.0061284	0.00320858	0.273428	0	0	0
C1orf173	C1orf173	5.93628	0.763225	0.805691	0.00127923	0.0876525	0.00279661	0.00825685	0.031845
CRYZ	CRYZ	6.61767	4.03145	4.05277	6.96717	20.8399	6.30055	10.7049	9.86501
TYW3	TYW3	10.5445	3.56881	6.36024	8.30886	14.4191	7.63219	10.4837	8.59902
LHX8	LHX8	0	0	0.134362	0	0	0	0.0042336	0.00208104
RNU6-622P	U6	0	0	0	0	0	0	0	0
SLC44A5	SLC44A5	0.230603	0.00430438	9.34151	0.472253	15.4374	0.0857374	0.0430005	0.368502
RNU6-503P	U6	0	0	0	0	0	0	0	0
ACADM	ACADM	20.6778	10.4347	24.5048	16.4753	39.4784	23.0638	45.7658	17.7059
SNORD45C	SNORD45C	0.314282	0.175989	0	0	0	0	0	0
SNORD45A	SNORD45A	0.295574	0.165514	0	0	0	0.137367	0	0
SNORD45B	SNORD45B	0	0	0	0	0	0	0	0
RABGGTB	RABGGTB	25.3426	8.93494	13.8712	12.9369	19.3565	23.1075	17.2831	9.85407
MSH4	MSH4	0.00760204	0	0.351886	0.0242412	0.130274	0.0953914	0.0529576	0.0425969
ASB17	ASB17	0	0	0	0	0	0	0	0
ST6GALNAC3	ST6GALNAC3	0.628542	0.482642	4.97421	0.451189	2.20678	0.0364151	0.530736	0.881634
TPI1P1	TPI1P1	59.9023	82.0657	15.0949	19.7965	14.1258	27.5855	14.8221	19.9716
RNU6-161P	U6	0	0	0	0	0	0	0	0
ST6GALNAC5	ST6GALNAC5	3.29354	0.802293	0.963663	1.46965	2.84449	0.147517	2.22164	5.00881
PIGK	PIGK	6.12487	11.7116	11.7928	21.9646	23.5918	23.4732	20.5075	31.0561
AK5	AK5	1.22966	4.86202	0.201526	2.74845	0.13192	0.192063	0.000855286	7.40356
RNU7-8P	U7	0	0	0	0	0	0	0	0
ZZZ3	ZZZ3	9.82739	4.99915	7.31134	7.38866	18.236	7.72735	9.14707	11.2771
RNA5SP20	RN5S20	0.147787	0	0	0	0	0	0	0
RN7SL370P	AC114487.1	0	0	0	0	0.0206042	0	0.0355335	0.0174666
USP33	USP33	19.3357	10.7714	31.2249	17.2774	41.088	22.894	24.5456	32.002
FAM73A	FAM73A	3.43551	1.99331	4.36324	3.70061	4.90083	6.68668	6.94429	6.89933
RNA5SP21	RN5S21	0	0	0	0	0	0	0	0
NSRP1P1	NSRP1P1	0.0512678	0.0410123	0.0505548	0.0093418	0.0681335	0.0340378	0.0154608	0.0395188
HSPE1P25	RP11-181C21.6	0	0	0	0	0.0244105	0	0	0
NEXN-AS1	NEXN-AS1	0.0597791	0.0669494	0.00809086	0.254163	0.0195128	0.0926069	0.050477	0.215038
NEXN	NEXN	0.297735	14.5192	0.0529621	12.7396	0.155496	41.3018	3.41552	32.5153
FUBP1	FUBP1	63.5737	34.5837	47.3529	26.3906	59.82	17.0516	47.3567	40.5109
DNAJB4	DNAJB4	7.80433	12.2391	3.80987	10.0035	14.5299	16.3501	4.21554	37.5147
GIPC2	GIPC2	0.0573695	0.103515	3.07872	0.116539	0.0889496	0.025181	0.0228756	0.944541
RNU6-1102P	U6	0	0	0	0	0	0	0	0
RNA5SP22	RN5S22	0	0	0	0	0	0	0	0
RNFT1P2	RP11-472F19.2	0	0	0.00590235	0	0	0	0	0
PTGFR	PTGFR	0	0.297883	0.0791271	15.672	0.0180516	0.00611944	2.36932	1.39473
RNA5SP23	RN5S23	0	0	0	0	0	0	0	0
IFI44L	IFI44L	0.128745	32.8922	0.549683	31.5078	0.164276	0.012692	0.555086	2.17473
IFI44	IFI44	12.4407	47.2439	13.2251	29.9219	0.798567	0.0473747	18.8447	13.0039
ELTD1	ELTD1	0.014079	0.00394192	0	0.067342	0	0	0	0.00292183
PSAT1P3	RP11-548C21.1	0	0.0250282	0	0	0.0109419	0	0.0188702	0.0185514
ADH5P2	ADH5P2	0	0	0	0.00939167	0	0	0.0186519	0
HMGB1P18	HMGB1P18	0	0	0	0	0	0	0	0
HNRNPA1P64	RP11-115A15.3	0.0268704	0	0	0.0114245	0.0131563	0.00624395	0.0226892	0.0111529
MTND2P30	MTND2P30	0	0	0	0	0	0	0	0
RPL7P10	RP5-831K15.1	0.0167985	0	0.00682085	0	0	0	0.00709228	0
RN7SKP247	7SK	0	0	0	0	0	0	0	0
LPHN2	LPHN2	29.1464	14.0271	5.22682	12.3936	28.4559	2.40926	9.40463	3.98195
HNRNPA3P14	RP11-159J16.1	0.0215898	0	0.0175326	0.00458967	0.0581395	0	0	0
MED28P8	RP5-837I24.3	0	0	0	0	0	0	0	0
ST13P20	ST13P20	0.0234008	0.0262076	0.00475081	0.0994933	0.269252	0	0.00987973	0
TTLL7	TTLL7	9.45273	1.70369	15.1729	2.14711	9.68329	2.3617	2.33939	2.64946
TTLL7-IT1	TTLL7-IT1	0.0254997	0	0.0103539	0	0.0145661	0.0039503	0.0179432	0
PRKACB	PRKACB	12.4509	6.5383	13.5764	6.16393	7.45337	5.61031	20.1497	12.0371
SAMD13	SAMD13	0.243695	0.112381	0.537432	0.0548534	0.507689	0.00888285	1.90644	0.362946
UOX	UOX	0.0136269	0	0.39838	0	0.0266881	0	0.0517791	0.0339362
DNASE2B	DNASE2B	0	0	0.0170752	0	0.00411804	0	0.0745698	0.0069819
RPF1	RPF1	23.9662	16.0755	21.4547	26.9251	25.6988	22.6002	21.5047	22.4683
GNG5	GNG5	45.9725	68.5155	50.4605	129.247	45.2041	70.4626	77.9581	76.5575
SPATA1	SPATA1	0.171717	0.43742	0.289832	0.283446	0.230798	0.223766	0.932526	0.396895
CTBS	CTBS	1.43212	4.43407	3.22693	5.37677	4.04032	5.49139	14.8235	6.32945
C1orf180	C1orf180	0.0043015	0	0.0104794	0.0109732	0.00421221	0	0.0381376	0.00714157
SSX2IP	SSX2IP	10.9645	2.37198	16.9726	6.66757	11.1725	4.36746	6.30634	5.50378
LPAR3	LPAR3	0.770846	0.239371	0.227631	6.04086	0.0102934	0.00488519	4.84178	0.175972
MCOLN2	MCOLN2	0.185738	0.0509429	0.112356	0.457705	0.348918	0.135647	1.50434	0.396478
WDR63	WDR63	0.0189867	0.0425281	0.0359768	0.360575	0.0294383	0.0161773	0.0988653	0.147106
MCOLN3	MCOLN3	1.1715	0.149045	11.1262	1.05275	5.18618	0.215166	6.41716	1.43462
SYDE2	SYDE2	0.346839	0.158908	0.436207	0.813933	0.258038	0.818519	5.51314	1.10961
C1orf52	C1orf52	10.1471	4.74424	6.97454	9.14441	7.73075	11.1437	9.86884	7.99361
BCL10	BCL10	6.14573	4.5199	7.89961	17.4355	7.81701	16.2279	20.4987	18.5536
DDAH1	DDAH1	8.20396	14.5645	31.0984	20.5046	13.3396	52.3382	55.2054	25.4166
CYR61	CYR61	3.8279	176.386	0.743259	121.524	2.77296	323.43	49.4167	196.894
ZNHIT6	ZNHIT6	6.12994	5.61556	6.65194	14.607	6.83052	22.8039	11.2444	14.4277
COL24A1	COL24A1	0.00908224	0.0435927	0.0326628	0.0888145	0.375442	0.41546	0.172552	0.117938
RNA5SP51	RN5S51	0	0	0	0	0	0	0	0
ODF2L	ODF2L	3.98069	1.28603	4.49673	5.24992	9.07213	3.26909	10.5444	4.65444
CLCA2	CLCA2	0	0.10514	0.0112113	3.63458	0.0621882	0.0295143	0.438321	0.0114605
CLCA1	CLCA1	0	0	0.00301833	0.00316055	0.010919	0	0.00470766	0.00308542
CLCA4	CLCA4	0	0	0.00966957	0.00289291	0	0	0.012927	0
CLCA3P	CLCA3P	0	0.0187059	0.00508639	0.118948	0.00204448	0	0.0123405	0.00519944
SH3GLB1	SH3GLB1	16.3817	13.0203	30.033	20.6951	21.5592	19.9583	22.2874	21.2272
HS2ST1	HS2ST1	6.50672	3.97306	14.1366	8.09763	5.19347	6.96562	24.8936	9.19953
LMO4	LMO4	17.3087	32.7131	28.8476	7.56552	22.6113	7.15464	15.1205	65.9821
RNA5SP52	RN5S52	0	0	0	0	0.0453599	0	0.0391134	0
RN7SL583P	AL445438.1	0	0	0	0	0	0	0	0
RPL36AP10	RP11-76N22.3	0	0	0	0	0	0	0.032554	0
PKN2	PKN2	16.7249	6.4464	12.8543	12.2086	16.6064	11.2174	19.563	18.7332
RNU6-125P	U6	0	0	0	0	0	0	0	0
TCEB1P19	TCEB1P19	2.22517	0.306044	3.297	0.0995871	5.14164	0.435427	3.36228	0.275456
GTF2B	GTF2B	10.9746	8.42312	13.7059	19.8457	13.2464	14.2278	14.2019	15.6802
CCBL2	CCBL2	12.0755	6.12103	9.98772	8.24976	22.1243	15.6558	12.341	11.0952
RBMXL1	RBMXL1	5.0238	3.17201	8.37259	5.66044	4.71389	3.20439	12.7398	10.759
GBP3	GBP3	0.00691788	14.4029	3.63896	8.41499	0.162583	9.36384	12.4407	25.9714
GBP1	GBP1	0.0174076	48.8421	0.777498	7.50799	0.234995	8.26926	2.45681	17.9197
PTGES3P1	PTGES3P1	4.16374	3.51177	4.3727	2.54617	2.42877	3.11763	3.48328	3.53111
GBP2	GBP2	0.035124	4.9122	0.367238	2.91673	0.0419188	1.11511	2.12336	2.93487
GBP7	GBP7	0	0.113561	0.0441127	0.00615883	0	0	0	0
GBP4	GBP4	0.0222875	5.49137	0.502662	1.00876	0.0545622	0.0112996	0.0162531	3.34707
GBP5	GBP5	0.0105974	4.90849	0.116795	0.265837	0.0207549	0.0211076	0.00511336	0.111222
GBP6	GBP6	0.00756037	0.702778	0.015349	0.00321444	0.251717	0.0140546	0.0829909	0.0768817
CAPNS1P1	CAPNS1P1	0	0	0.0636039	0	0	0	0.00826687	0
GBP1P1	GBP1P1	0	2.09257	0.0664366	0.0830316	0.00775284	0.0294358	0.452365	0.212503
LRRC8B	LRRC8B	5.62587	1.47056	16.7587	2.40241	9.24005	3.0805	7.72742	2.34339
LRRC8C	LRRC8C	1.32146	0.645114	6.14383	3.52955	1.93846	1.56243	0.970989	1.86829
LRRC8D	LRRC8D	0.550574	0.132131	0.612112	0.473749	0.250318	0.115754	0.619867	0.119702
RN7SKP272	7SK	0.428073	0	0.152087	0.0227505	0.0523985	0	0.0451827	0.0222097
ZNF326	ZNF326	21.315	11.1447	21.2933	11.3703	35.6972	14.7741	16.5215	19.9882
GEMIN8P4	GEMIN8P4	4.37645	1.01079	2.07432	0.514055	4.62746	0.174111	0.776473	0.74215
RNU6-695P	U6	0	0	0	0	0	0	0	0
BARHL2	BARHL2	0.524814	0.37733	0.286757	0	0	0	0	0
PHKA1P1	PHKA1P1	5.15756	1.09703	7.17536	5.85608	1.94777	2.72212	3.30845	2.1739
ZNF644	ZNF644	14.3073	5.23198	13.8026	9.12003	20.6316	11.598	12.6747	12.8131
RPL5P6	RP5-924G13.2	0.0140114	0	0.0113783	0	0.0137206	0	0	0.00581563
HFM1	HFM1	2.21158	0.0740937	1.00927	0.0271239	2.8436	0	0.586567	0.128473
FEN1P1	FEN1P1	0.010842	0	0.0176091	0.00921942	0	0	0.0137324	0
CDC7	CDC7	20.7316	4.33726	25.1667	6.38706	21.7537	11.3082	19.6236	11.4251
HSP90B3P	HSP90B3P	0	0	0	0.0294867	0.00339566	0.00644627	0.00878412	0
TGFBR3	TGFBR3	8.35578	1.59986	9.83281	3.78686	2.55344	0.819174	7.32576	1.96676
RN7SL653P	AL390780.1	0	0	0	0	0	0	0	0
BRDT	BRDT	8.60257	1.94297	16.4747	5.89117	0.00421904	0.0213583	15.0651	0.605632
EPHX4	EPHX4	1.22432	0.296469	1.3458	2.24162	0.288925	0.774039	1.67877	1.73739
LPCAT2BP	LPCAT2BP	0.0161853	0	0.00657185	0	0	0	0.00683337	0.00671792
SETSIP	SETP18	0.751528	0.405249	1.19799	0.934913	1.45141	0.620923	0.957752	1.17841
BTBD8	BTBD8	0.323847	0.163567	0.484724	0.286179	0.438378	0.303964	0.734571	0.492862
GAPDHP46	GAPDHP46	0	0	0	0	0	0	0.0104406	0
PRKAR1AP	PRKAR1AP	0.0106834	0	0	0	0	0	0.0225525	0
KIAA1107	KIAA1107	0.934483	0.303746	1.26915	0.397314	1.00449	0.4942	2.03843	0.956299
C1orf146	C1orf146	0.0350022	0	0.0142122	0	0.0171379	0	0.00985187	0
ACTBP12	ACTBP12	0	0	0	0	0	0	0	0
GLMN	GLMN	9.51851	3.84275	7.19405	8.25319	8.18887	5.17244	6.79094	4.81648
RPAP2	RPAP2	5.40673	3.47911	6.15753	6.95011	8.82804	5.13939	8.08789	6.29932
RN7SL824P	AC104456.1	0	0	0	0	0	0	0	0
GFI1	GFI1	7.88622	1.46571	6.38436	0.607599	0.0239373	0.0297122	0.147662	0.0421452
EVI5	EVI5	2.66188	1.77299	2.28948	3.46186	1.2887	2.20514	4.15705	5.57254
HMGB3P9	HMGB3P9	0	0	0.017292	0	0.0417031	0	0.0539403	0
RNU4-59P	U4	0	0	0	0	0	0	0	0
CCNJP2	CCNJP2	0	0	0	0	0	0	0	0
RPL5	RPL5	213.005	117.193	119.468	201.14	161.849	224.706	197.282	272.718
SNORD21	SNORD21	2.0908	0	0	0	0.127963	0	0.110341	0
SNORA66	SNORA66	1.21341	0.104535	0.227396	0.198425	0.365608	0.0867581	0.394075	0.0387417
FAM69A	FAM69A	3.41769	15.044	4.63087	7.24932	0.372897	3.81825	6.3666	2.11005
RNU6-970P	U6	0	0	0	0	0	0	0	0
RN7SL692P	AC093577.3	0	0	0	0	0	0	0	0
RNU6-210P	U6	0	0	0	0	0	0	0	0
RN7SKP123	7SK	0	0	0	0	0	0	0	0
MTF2	MTF2	17.3009	4.93269	9.25943	6.43558	14.1815	5.96825	8.71761	7.01122
TMED5	TMED5	9.28647	7.57458	10.8677	16.4992	7.79928	20.191	19.7402	10.945
CCDC18	CCDC18	4.29916	2.72469	5.80711	2.85541	6.78821	6.49074	4.00657	5.97408
DR1	DR1	16.5286	20.8599	21.9789	28.9611	24.9789	27.216	20.0664	33.8688
FNBP1L	FNBP1L	32.2629	5.83496	34.1075	10.1661	73.5556	23.2701	39.2735	20.8549
RNA5SP53	RN5S53	0	0	0	0	0	0	0	0
BCAR3	BCAR3	1.29681	10.8419	1.59647	19.4815	3.98076	26.962	1.61848	22.7572
MIR760	MIR760	0	0	0	0	0	0	0	0
DNTTIP2	DNTTIP2	16.1415	9.42775	12.3048	15.2709	15.6465	21.2291	23.0106	22.1534
GCLM	GCLM	6.82153	7.70701	6.22619	14.1706	8.36859	25.0283	26.6605	33.2323
CHCHD2P5	CHCHD2P5	0	0	0.0109341	0	0	0	0	0
MTND4P11	MTND4P11	0	0	0.00476428	0	0	0	0	0
ABCA4	ABCA4	0	0.109032	0.014533	0.219135	0.282496	0.152369	4.35447	0.123007
ARHGAP29	ARHGAP29	0.0850283	5.47655	3.46542	10.1202	70.1138	21.6752	6.07808	45.8099
GAPDHP29	GAPDHP29	0	0	0	0.00535849	0	0	0	0
ABCD3	ABCD3	10.1625	7.66495	15.5168	12.8563	19.1255	20.1662	27.9549	16.9099
F3	F3	3.10029	37.8601	2.23715	188.617	3.58562	270.193	20.3468	236.477
LINC01057	RP11-86H7.1	0.275591	0.0841765	0.254319	0.218368	7.50118	0.395883	1.44649	1.05809
KATNBL1P2	RP11-86H7.3	0	0	0	0	0.0134623	0	0	0
PGBD4P7	RP11-86H7.2	0	0.0591624	0.0214494	0	0.439701	0	0.133818	0
SLC44A3	SLC44A3	3.48323	1.05158	1.59177	0.68805	25.5035	1.63892	10.7509	2.88972
CNN3	CNN3	53.5839	111.658	61.9697	76.1194	128.008	178.521	98.9491	445.206
ALG14	ALG14	6.22239	6.20206	3.60518	4.57871	5.00766	7.64981	6.38434	7.23915
TMEM56	TMEM56	2.81423	0.679944	10.5838	1.04749	5.82777	7.61123	9.07544	6.47874
RWDD3	RWDD3	4.16046	2.10882	6.83914	3.12417	8.25796	3.37747	9.00221	8.93013
RNU1-130P	U1	0	0	0	0	0	0	0	0
UBE2WP1	UBE2WP1	0	0	0	0	0	0	0	0.333406
EEF1A1P11	EEF1A1P11	16.9544	18.7577	2.94308	5.92031	5.30368	4.77254	3.42998	5.89457
RN7SL831P	AL139347.1	0	0	0	0	0	0	0	0
NDUFS5P2	RP5-871P9.1	0	0	0	0	0	0	0	0
RPL7P9	RP11-122C9.1	711.644	417.113	286.653	364.105	717.296	873.745	365.27	284.23
RN7SKP270	7SK	0	0	0	0	0	0	0	0
PTBP2	PTBP2	9.41165	1.80761	7.77738	2.40118	14.8012	2.46949	4.28645	3.55506
DPYD	DPYD	3.09785	4.11411	4.3571	12.858	5.18911	4.17481	32.1507	10.703
DPYD-AS1	DPYD-AS1	0.256202	0.678203	0.141856	0.406009	0.0684228	0.108244	1.09151	0.328687
DPYD-IT1	DPYD-IT1	0	0.0346712	0	0	0	0	0.0130703	0
SEC63P1	SEC63P1	2.99005	1.65777	1.04579	1.20834	1.55096	1.37585	1.68735	0.876523
RPL26P9	RPL26P9	0	0	0	0.0243793	0	0	0.0121044	0
DPYD-AS2	DPYD-AS2	0.0382365	0	0	0	0.012481	0	0	0
MIR137HG	MIR2682	5.83499	0.754025	0.575521	1.37352	0.0231331	0.00823417	0.0199475	0.267192
NFU1P2	RP4-672J20.1	0	0	0	0	0	0	0	0
SNX7	SNX7	7.64587	11.8723	23.4456	19.161	14.7997	16.996	10.8162	25.2351
PALMD	PALMD	0.840889	3.87269	0.633482	0.677596	5.87185	0.55745	0.240812	0.478708
HMGB3P10	HMGB3P10	0.108515	0	0.0176245	0	0.0318788	0	0	0
FRRS1	FRRS1	0.667195	1.39321	5.10178	7.75795	3.1192	1.25431	6.40247	1.69373
RNU4-75P	U4	0	0	0	0	0	0	0	0
AGL	AGL	10.5713	3.17824	8.31396	3.17726	11.4653	6.50068	12.2709	4.39753
SLC35A3	SLC35A3	6.30751	2.66212	13.4144	9.12444	10.0021	5.39871	18.1263	5.73553
RNU6-750P	U6	0	0	0	0	0	0	0	0
RNU6-1318P	U6	0	0	0	0	0	0	0	0
HIAT1	HIAT1	29.4472	16.492	27.5461	20.4292	33.4416	24.0402	32.4943	24.5709
SASS6	SASS6	7.96042	2.67422	7.65609	5.07082	12.9751	7.92931	8.15737	6.65096
TRMT13	CCDC76	6.1796	2.35	8.10289	4.4467	11.1936	4.0973	13.6526	4.7377
LRRC39	LRRC39	1.06317	0.0583676	0.854914	0.150677	1.14318	0.227676	0.968147	0.263905
DBT	DBT	5.23967	3.99664	9.22579	8.91711	8.363	6.08912	11.2061	6.12226
BRI3P1	BRI3P1	0.0656832	0.0367808	0.0666747	0	0.225119	0.015263	0.22185	0.0272627
RTCA	RTCD1	11.4086	10.1859	11.1683	22.0023	16.2673	18.6209	15.2593	18.1233
MIR553	MIR553	0	0	0	0	0	0	0	0
CDC14A	CDC14A	2.42259	0.781431	1.66994	1.3368	2.16223	0.796579	1.07038	1.89683
BCAS2P2	BCAS2P2	2.17339	1.17579	0.0972224	0.219269	0.126254	0.128399	0.202183	0.175832
GPR88	GPR88	77.6141	5.70304	0.488034	0.0740841	0.205451	0.0826326	0.00150134	0.00147598
VCAM1	VCAM1	0.0722218	13.0404	0.00162916	0.385538	0.00392904	0.0335648	0	0.0349727
EXTL2	EXTL2	6.19703	4.9939	7.18618	4.85267	9.85041	8.8138	5.19037	5.88755
SLC30A7	SLC30A7	6.07002	3.48496	6.10994	6.6347	7.08543	6.82098	13.9822	9.01991
HNRNPA1P68	RP4-549L20.2	0.0252576	0.0282872	0.0205111	0.0053694	0.0123667	0	0.0373228	0
DPH5	DPH5	12.3156	6.02783	4.91264	8.1234	11.8671	5.6321	12.2662	13.1075
S1PR1	S1PR1	0.0161695	0.0226362	0.0246204	1.03294	0.95597	0.0375735	0.0187734	2.23488
PPIAP7	PPIAP7	0	0	0	0	0.0125583	0	0	0
RNU6-965P	U6	0	0	0	0	0	0	0	0
OLFM3	OLFM3	0.844498	1.03122	15.0013	0.00463297	0.00666911	0.00506422	0.00690085	0.00904568
RNU6-352P	U6	0	0	0	0	0	0	0	0
DNAJA1P5	DNAJA1P5	0	0	0.010759	0	0	0	0	0
COL11A1	COL11A1	0.215684	0.56075	0.00875757	0.00655016	0.00150862	0.00143197	0.250417	4.34567
SOD2P1	RP11-34I24.1	0	0	0	0	0	0	0	0
RN7SKP285	7SK	0.0390381	0	0.0634039	0	0.0573418	0	0.0988905	0.0162033
RNPC3	RNPC3	5.46706	1.92186	13.3708	3.33883	8.70192	2.55562	12.6128	3.48187
AMY2B	AMY2B	0.192343	0.00224389	1.04701	0.0494078	0.0961372	0.0325903	3.36668	0.190438
ACTG1P4	ACTG1P4	0.132771	0	0.175208	0.0282252	0.0162519	0	0.210208	0.0505161
AMY2A	AMY2A	0	0	0.168122	0.0032008	0.0331741	0.00699747	1.09973	0.0156235
AMY1A	AMY1A	0.0347318	0	0.0523804	0.00210956	0.055875	0.00691776	32.57	0.0205941
AMY1B	AMY1B	0.00991148	0	0.0543299	0.00842813	0.0266908	0.00921263	28.4468	0.0164555
AMYP1	AMYP1	0	0	0.00985456	0.00515945	0	0	0.681407	0
AMY1C	AMY1C	0.0456402	0	0.0926583	0.00646828	0.0260708	0.0353518	48.6191	0.0157863
FTLP17	FTLP17	0	0	0.0768093	0.0201071	0	0	0	0
SEPT2P1	SEPT2P1	0.206902	0.154479	0	0.0586457	0.0675358	0.128209	0.116471	0.0858774
PRMT6	PRMT6	16.1243	8.66193	15.2379	10.8968	6.81449	5.41671	11.7976	14.9543
NTNG1	NTNG1	0.485618	0.271933	6.31145	0.439197	0.0109951	0.00260912	0.00414792	3.57685
VAV3	VAV3	2.19902	0.752681	1.87768	1.33174	0.644479	0.00566422	0.968114	0.0643177
VAV3-AS1	VAV3-AS1	0	0	0	0.0682148	0	0	0	0
SLC25A24	SLC25A24	9.3106	8.82642	11.4953	16.351	20.3121	14.2359	5.82871	28.2223
NBPF4	NBPF4	0	0	0.00305862	0.0384329	0	0	0	0.0031266
SLC25A24P1	RP11-483I13.3	0	0	0	0	0	0	0	0.0165149
NBPF6	NBPF6	0	0	0.00907891	0.011408	0.00875825	0	0	0.00556842
NBPF5P	NBPF5	0	0	0	0.007186	0.0165506	0	0	0.00350759
SLC25A24P2	RP11-242D10.2	0	0	0.0197671	0	0	0	0	0
ST13P21	ST13P21	0	0	0	0	0	0	0	0
FAM102B	FAM102B	11.8264	4.11133	19.4396	2.34935	14.6096	1.28847	3.05392	6.86725
HENMT1	HENMT1	3.05492	2.48721	8.19047	4.26862	0.00751635	0.0166471	5.74241	3.98024
PRPF38B	PRPF38B	29.5745	7.43796	25.8486	15.4043	43.7722	14.9874	33.5709	15.9797
FNDC7	FNDC7	0.0328513	0	0.0207493	0.0124154	0.0303822	0.0101783	0.00924645	0.0136353
STXBP3	STXBP3	8.16407	4.33643	10.327	10.6004	15.2306	9.5085	10.0651	8.80995
AKNAD1	AKNAD1	0.0491746	0.0165219	0.0718803	0.0533143	0.01565	0.0068561	0.00103807	0.01939
SPATA42	RP11-475E11.5	0.0408359	0	0.0663238	0	0.0299912	0	0	0.00847474
GPSM2	GPSM2	9.92672	6.03723	22.1406	6.52709	19.1444	11.975	12.8308	13.5688
CLCC1	CLCC1	16.8681	9.70177	16.968	18.5622	24.3681	22.0581	36.2546	20.2007
WDR47	WDR47	9.06976	3.6413	12.9638	6.96186	7.80816	5.61424	4.01409	3.98035
RANP5	RANP5	0	0	0	0.00802146	0	0	0.0159307	0
TAF13	TAF13	16.6924	23.5562	27.5943	86.2346	37.9067	66.8245	101.548	82.212
TMEM167B	TMEM167B	10.2428	10.0208	12.4507	19.2198	16.2336	16.3799	35.9199	27.0818
C1orf194	C1orf194	0.243414	0.0629102	0.843903	0	0.238362	0	0.0395264	0.0155434
KIAA1324	KIAA1324	2.31047	0.772726	17.1237	0.143867	12.6341	0.0958292	2.14402	0.193114
RNU7-122P	U7	0	0	0	0	0	0	0	0
SARS	SARS	34.4528	59.1029	53.8042	50.9718	55.9431	53.6438	81.7208	76.4018
CELSR2	CELSR2	7.98266	1.05787	14.0928	1.50474	7.25166	2.76655	2.16113	2.15715
PSRC1	PSRC1	19.2393	15.4551	14.9491	6.82561	11.4273	9.84194	8.62285	9.40554
MYBPHL	MYBPHL	0.562071	0.0155429	0.107067	0.109162	0.0271804	0.0322494	0.389647	0.00288018
SORT1	SORT1	11.096	11.1029	56.5279	25.9484	27.0779	46.0392	35.218	34.5102
PSMA5	PSMA5	17.5944	19.6273	18.2629	37.6	14.589	25.0346	29.7114	43.7377
SYPL2	SYPL2	0.0461721	0.0206841	0.0124984	0.0641279	0.0210997	0.0901247	0.0259915	0.10221
ATXN7L2	ATXN7L2	3.85806	1.04433	1.16381	0.482213	2.50704	0.541434	0.57601	0.44219
CYB561D1	CYB561D1	5.13146	3.58452	3.94301	3.20954	3.40338	2.49129	7.38189	5.09197
AMIGO1	AMIGO1	1.91618	0.251359	3.12392	0.720303	1.8445	1.62293	2.66339	2.58033
GPR61	GPR61	0.0687355	0	0.0608023	0.0125247	0.084136	0.0136905	0.053894	0.0193594
GNAI3	GNAI3	44.5027	37.9019	44.7916	44.6434	58.6077	54.0122	51.6305	64.3309
RNU6V	RNU6V	0	0	0	0	0	0	0	0
MIR197	MIR197	0	0	0	0	0	0	0	0
GNAT2	GNAT2	0.0927119	0.0415329	0.0677602	0.122197	0.07263	0.176659	0.172227	0.169318
AMPD2	AMPD2	10.406	11.7656	2.87163	6.00501	2.29944	3.20081	5.43947	8.20525
RPL7P8	RP5-1160K1.1	0.10288	0	0.0208865	0.0218707	0	0	0.065153	0.00711691
GSTM4	GSTM4	0.577939	1.54566	2.66298	3.15311	0.842123	4.89809	1.13998	9.86103
GSTM2	GSTM2	2.3347	2.62659	2.70074	3.81914	0.089792	0.611361	2.19475	3.98452
GSTM1	GSTM1	1.28321	1.52423	0.552612	0.851443	0.20467	11.2497	0.463786	1.01277
GSTM5	GSTM5	0.0131692	0.00491625	0.00445598	0.00559913	0	0.00510026	0	0.0118431
GSTM3	GSTM3	9.51143	18.2549	9.05059	19.4942	10.078	23.4808	15.3909	41.6664
EPS8L3	EPS8L3	0.0143807	0	0	0	0	0	0	0
NDUFA5P10	RP4-735C1.5	0	0	0.0141989	0	0	0.0162519	0.0590557	0
CSF1	CSF1	10.462	29.0201	1.71556	13.6269	0.270368	23.379	75.5291	12.5516
AHCYL1	AHCYL1	45.3105	30.4719	33.5569	29.4041	31.1817	54.2612	209.883	68.7023
STRIP1	FAM40A	12.5305	10.3555	9.00455	5.80821	13.3452	6.68154	9.53918	11.4826
ALX3	ALX3	4.33198	0.887101	6.36409	2.59584	2.49856	0.592904	1.88813	0.808828
UBL4B	UBL4B	0.172876	0.0184392	0.571581	0.0350008	0.012092	0	0.00695119	0
SLC6A17	SLC6A17	1.78439	2.44833	6.80072	1.95109	0.0082336	0	0.0591646	0.635937
KCNC4-AS1	KCNC4-AS1	0.398314	0.148697	3.36265	0.0635068	0.308787	0	0.0770764	0.00688856
KCNC4	KCNC4	2.8743	1.42455	3.07125	1.05011	3.10638	0.198005	0.913722	0.662501
RBM15	RBM15	7.63946	3.84432	8.17396	9.44794	9.76812	4.72588	5.77512	4.28494
SLC16A4	SLC16A4	0.462541	1.07994	1.03932	0.108329	2.44895	0.0874429	8.13734	2.57876
LAMTOR5	HBXIP	33.0956	22.1475	37.5127	77.9087	45.3542	56.0625	61.7652	63.5276
LAMTOR5-AS1	RP11-225L12.2	7.49754	5.26743	17.5252	39.2866	22.0257	26.344	32.0505	30.4865
PROK1	PROK1	0.0927812	0	0.00753454	0.0631165	0.0227138	0	0.0587578	0
CYMP	CYMP	0	0	0	0	0	0	0.170142	0.00407969
KCNA10	KCNA10	0.0253479	0	0	0	0	0	0	0.0157815
KCNA2	KCNA2	1.16933	0.138581	1.83386	0	0.110568	0.0215652	0.00783632	0.130967
KCNA3	KCNA3	5.35744	0.411361	0.882784	0.0899141	0.0345147	0	0.191102	0.0107796
NRBF2P3	RP11-498A13.1	0.244826	0.177418	0.105256	0.055108	0.091667	0.0535444	0.0304014	0.0537979
OR11I1P	OR11I1P	0	0	0	0	0	0	0.0109878	0
CD53	CD53	0.00595687	0.0133428	0.0217685	0.0506537	2.01538	0.00553686	0.0226347	0.0321422
LRIF1	LRIF1	7.16187	6.56954	8.95505	14.5779	3.58718	2.49355	11.8054	11.1121
CCNT2P1	CCNT2P1	0	0	0	0	0	0	0	0
RNA5SP54	RN5S54	0	0	0	0	0	0	0	0
DRAM2	DRAM2	13.5213	6.77937	18.3789	9.81747	11.5617	13.9638	13.0186	9.30327
CEPT1	CEPT1	3.83348	1.62389	6.21996	3.12335	7.38289	4.24984	7.76535	5.11333
DENND2D	DENND2D	0.222847	0.446212	2.55366	0.63548	4.69947	2.7168	4.96844	2.82157
CHI3L2	CHI3L2	0.00842778	0.193493	0	0.114664	0.400263	0.0646268	0.302445	0.276347
CHIAP1	RP11-165H20.4	0	0	0	0	0	0	0	0
CHIAP2	RP11-165H20.1	0	0	0	0.00372091	0	0	0.0203219	0
CHIA	CHIA	0.113891	0	0	0	0.0262417	0	0.0141425	0.0111228
PIFO	C1orf88	0.0903163	0.0424175	0.952286	0.756848	0.0228237	0.0216641	1.23865	0.689276
CHIAP3	RP5-1125M8.5	0	0	0	0	0	0	0	0
HIGD1AP12	HIGD1AP12	0	0	0	0	0	0	0	0
PGCP1	PGCP1	0	0	0	0	0.0268552	0.00424846	0	0
OVGP1	OVGP1	0.564104	0.0214886	0.165164	0.110947	0.49227	0.419107	0.226821	0.213433
UBE2FP3	RP11-552M11.2	0.0947643	0.0530655	0.702222	0.100727	0.70758	0.396372	0.4401	0.226166
WDR77	WDR77	20.6209	20.6408	17.0446	28.5472	16.4277	25.0695	30.0693	36.5301
ATP5F1	ATP5F1	48.6317	33.7901	56.6156	75.0958	61.2612	71.8091	111.178	96.3419
C1orf162	C1orf162	0.143516	0.0301369	0.200313	0.0724597	0.24594	0.0562768	0.569942	0.0949367
ADORA3	ADORA3	0.00551862	0	0	0	0	0	0.0116497	0.00687172
RNU6-792P	U6	0	0	0	0	0	0	0	0
RAP1A	RAP1A	9.24834	8.82012	13.0152	19.5151	9.6607	18.7664	35.3033	23.119
LINC01160	RP5-836N10.1	0.0631074	0.12116	0.0841932	0.0919933	0.0750398	0.0921765	0.601386	0.112258
KRT18P57	RP4-773A18.2	0	0	0	0	0	0	0.0167584	0
RNU6-151P	U6	0	0	0	0	0	0	0	0
FAM212B	FAM212B	10.9873	4.39501	7.24778	1.68487	18.7598	5.74972	3.812	2.91799
FAM212B-AS1	RP4-773A18.4	3.80024	1.98616	2.63603	1.40032	2.68248	1.3982	0.949298	2.16884
DDX20	DDX20	7.04732	5.25163	6.85155	8.80035	11.2962	7.60284	8.29977	7.73408
KCND3	KCND3	2.78974	0.495089	10.4928	0.0228228	26.5376	0.0146748	0.0499923	0.0642196
KCND3-IT1	KCND3-IT1	0	0	0.120653	0	0.0161655	0	0	0
KCND3-AS1	KCND3-AS1	0	0	0.0259491	0	0	0	0	0
TXNP3	RP5-965F6.1	0	0	0	0	0	0	0	0
CTTNBP2NL	CTTNBP2NL	6.62961	4.33366	8.67823	7.62601	8.73414	4.0175	5.33962	12.2267
WNT2B	WNT2B	0.87306	0.274657	0.499879	0.281527	0.220939	0.0649657	0.106646	0.0702356
ST7L	ST7L	2.64881	1.56936	3.16271	2.10382	2.34574	1.7629	2.14664	1.87975
MRPL53P1	MRPL53P1	0	0	0	0	0	0	0.0354135	0
RNU7-70P	RNU7-70P	0	0	0	0	0	0	0	0
CAPZA1	CAPZA1	43.5856	40.087	87.6983	107.839	70.5636	80.4613	98.9005	119.771
MOV10	MOV10	11.8839	16.5027	6.29592	8.40736	7.49856	4.89279	10.8995	12.9335
RHOC	RHOC	8.79334	57.9985	3.1486	50.7851	4.57584	29.391	23.082	47.813
PPM1J	PPM1J	0.406029	0.17899	0.36305	0.187324	0.0655619	0.108402	0.207897	0.18287
FAM19A3	FAM19A3	0.406703	0.108449	0.0353865	0.0247026	0.0142236	0.0180013	0.0654127	0.0562691
SLC16A1	SLC16A1	29.8034	23.6795	22.4868	31.4917	13.7015	22.8529	39.3027	25.6538
AKR7A2P1	AKR7A2P1	0.228894	0.0301587	0.0109341	0.0286232	0.21755	0.0312875	0.386552	0.0111771
SLC16A1-AS1	RP11-31F15.1	0.720926	0.507682	0.680804	1.75318	0.361003	0.540644	0.424276	0.618861
LRIG2	LRIG2	4.97169	1.83283	2.94558	3.40837	4.61209	2.21072	4.47443	2.85917
RLIMP2	RLIMP2	2.1086	0.616972	2.46824	1.77283	2.97168	1.50526	2.55844	1.85684
MAGI3	MAGI3	4.02776	1.00789	5.56809	2.14222	5.03646	2.57296	10.1678	7.36803
MTND5P20	MTND5P20	0	0	0	0	0	0	0	0
PHTF1	PHTF1	13.3277	3.50287	4.96137	2.54507	2.95878	4.22352	2.9057	5.091
RSBN1	RSBN1	12.152	2.20403	6.61363	2.47458	6.30642	2.94943	5.24043	4.55343
PTPN22	PTPN22	0.122321	0.664919	0.0290734	0.580961	0.159223	0.0818061	0.044086	2.10514
AP4B1-AS1	RP5-1073O3.5	0	0	0	0	0	0	0	0
BCL2L15	BCL2L15	0.114521	0	0.381301	0.0925131	0.656045	0.0106447	4.11946	40.8647
AP4B1	AP4B1	5.81351	4.84059	4.67055	4.53249	6.52446	2.75314	3.90612	10.5919
DCLRE1B	DCLRE1B	11.3211	6.70969	6.86621	8.24856	8.4194	6.8395	5.6773	9.81107
HIPK1	HIPK1	32.7518	11.7708	16.3692	9.26139	15.7593	12.5153	20.7073	18.6352
OLFML3	OLFML3	0.0328851	40.6168	0.0200289	7.98592	8.54708	10.66	12.3128	2.33405
SYT6	SYT6	2.9853	0.302669	0.0660431	0.0383012	0.00735121	0	0.18911	0.0218112
TRIM33	TRIM33	19.123	5.04341	15.7168	9.88475	17.0741	6.87701	9.54462	11.1158
EIF2S2P5	EIF2S2P5	0	0	0.0104577	0	0.0189156	0	0	0
PKMP1	RP11-343L14.2	0.138569	0.319508	0.0463352	0.0693121	0.0119729	0.0378819	0.0447377	0.0270658
BCAS2	BCAS2	44.2188	28.502	44.5428	71.9758	50.7689	51.6715	60.2919	55.8977
DENND2C	DENND2C	0.024508	0.217751	0.239492	0.728711	0.200794	0.0873233	1.10784	0.599492
AMPD1	AMPD1	0.00994722	0.033421	0	0.0211463	0	0	0.00209984	0.0123862
RN7SL432P	AL096773.1	0	0	0	0	0	0	0	0
NRAS	NRAS	43.7689	19.1438	24.6286	34.3867	40.4628	42.3687	25.4308	38.0223
CSDE1	CSDE1	213.073	97.6705	106.857	137.834	180.423	152.122	208.724	251.532
SIKE1	SIKE1	14.6939	5.29355	19.5926	10.7988	21.2265	11.1305	15.6641	14.5549
NR1H5P	NR1H5P	0	0	0	0	0	0	0	0
SYCP1	SYCP1	0.0228621	0	0	0	0	0	0	0
TSHB	TSHB	0.150344	0	0.00872078	0	0	0	0	0.0178292
TSPAN2	TSPAN2	21.3079	2.11197	1.73095	1.2491	0.0249546	0.108282	0.0553323	5.11336
NGF	NGF	6.59241	3.98371	1.09285	3.26164	0.116107	2.00579	0.0100118	7.56902
TCEB1P20	TCEB1P20	0	0	0.0146105	0	0	0	0	0
CNOT7P2	RP11-710N8.2	0	0	0.0121168	0	0	0	0	0
RN7SL420P	AL592436.1	0	0	0	0	0	0	0	0
VANGL1	VANGL1	4.51933	5.09056	5.29536	4.15575	8.34934	8.92915	7.82651	10.7187
CASQ2	CASQ2	0.114946	0.0143037	0.00345721	0.00181005	0.235542	0	0	0.00353405
NHLH2	NHLH2	7.7471	0.330018	0.409746	0.00839907	3.23054	0.00229522	0.00208508	0.00819941
HNRNPA1P43	RP11-485H8.2	0.0258897	0.0144976	0	0	0	0	0	0.00537293
SLC22A15	SLC22A15	2.1347	1.23741	1.59924	1.69754	4.08316	1.18615	0.363477	0.549148
MAB21L3	MAB21L3	0.0686285	0.0555101	0.00619239	0.0680838	0.0560033	0.0726492	0.159361	0.0411452
ATP1A1	ATP1A1	101.339	97.5712	66.1131	100.163	61.0638	107.646	259.08	126.385
ATP1A1OS	ATP1A1OS	0.959274	0.284383	0.733179	0.707748	0.870291	0.380257	1.02442	1.8854
RNU6-817P	U6	0.119367	0	0	0	0.0584445	0	0	0
CD58	CD58	6.43335	5.64548	7.65279	5.19819	10.5747	10.8528	6.15245	6.79409
NAP1L4P1	NAP1L4P1	0.407724	0.144199	0.235257	0.177914	0.346727	0.234367	0.226499	0.325102
IGSF3	IGSF3	11.4345	4.65948	16.7797	1.65102	34.5072	4.76671	10.8775	3.79613
MIR320B1	MIR320B1	0	0	0	0	0	0	0	0
C1orf137	C1orf137	0	0	0.0261171	0	0	0	0	0
GAPDHP64	GAPDHP64	0	0	0	0	0.0121201	0	0.010451	0
NEFHP1	NEFHP1	0	0	0	0	0	0	0	0
CD2	CD2	0.0221813	0	0	0	0	0	0	0
FTH1P22	FTH1P22	0.0246312	0	0.0400048	0	0.0482399	0	0	0.0102235
PTGFRN	PTGFRN	16.8955	27.4977	20.5719	16.7293	97.9932	35.9035	14.0362	13.7804
RNA5SP55	RN5S55	0	0	0	0	0.0486258	0	0	0
CD101	CD101	1.02381	0.173282	0.4665	0.20575	3.71528	0.376366	0.379434	0.184462
TTF2	TTF2	9.52458	5.45584	7.91289	7.63474	10.9731	7.93006	12.0889	10.9491
MIR942	MIR942	0	0	0	0	0	0	0	0
TRIM45	TRIM45	10.7458	0.827569	4.65172	1.66512	7.56438	0.956285	3.8205	1.6857
RPS15AP9	RP11-229A19.3	0	0	0.0132299	0	0	0	0	0
VTCN1	VTCN1	0.0491649	0.0137655	0.450827	0.121937	0.551654	0.00761638	0.117624	0.146247
RN7SL507P	AL365264.1	0	0	0	0	0	0	0	0
MAN1A2	MAN1A2	8.01674	4.67321	10.4514	4.8425	8.93346	7.77489	8.56783	8.20139
VPS25P1	RP4-675C20.2	0.0949455	0	0	0	0	0	0.0200428	0.00985209
FAM46C	FAM46C	1.3038	2.09599	0.785322	1.67677	7.08017	4.61272	31.3223	2.44686
GDAP2	GDAP2	3.65409	2.99012	3.45645	6.57164	6.21401	3.96252	8.50231	6.54293
WDR3	WDR3	19.0364	16.9293	10.6465	27.3551	15.6934	24.3774	22.6379	33.0512
SPAG17	SPAG17	0.186948	0.0415773	0.146432	0.0992148	0.0207736	0.0110915	0.290524	0.136479
RNA5SP56	RN5S56	0	0	0	0	0	0	0	0
PSMC1P12	PSMC1P12	0	0	0.00766633	0	0	0	0.0079714	0
TBX15	TBX15	8.92113	10.8945	4.08848	7.22647	0.027071	0.146616	0.329549	0.363128
WARS2	WARS2	4.61133	3.38996	3.57573	3.46021	4.21384	5.26401	4.78615	5.09773
WARS2-IT1	WARS2-IT1	0	0.0269964	0.0293628	0.0743036	0.00295059	0.00280068	0.0559739	0
RBMX2P3	RBMX2P3	0.0237137	0	0.00962867	0.0201647	0	0.00551042	0	0
RPS3AP12	RPS3AP12	0	0	0.0401642	0	0	0	0	0.00684282
RPL6P2	RP11-418J17.2	0	0	0.0127934	0	0.00771348	0	0.00665126	0.0130778
RNU1-75P	U1	0	0	0	0	0	0	0	0
HAO2	HAO2	0.0132276	0.0148142	0	0	0	0.00922122	0.0307156	0.0384321
HAO2-IT1	HAO2-IT1	0	0	0	0	0	0	0	0
HSD3B2	HSD3B2	0.0212571	0	0.00431559	0.00903787	0	0	0.00673099	0.017646
HSD3BP2	HSD3BP2	0.00837096	0	0	0	0	0	0	0
GAPDHP23	GAPDHP23	0	0	0	0	0	0	0	0
HSD3BP1	HSD3BP1	0	0	0	0.00950156	0	0	0	0.00463784
GAPDHP58	GAPDHP58	0	0	0	0	0	0	0	0.00513723
HSD3B1	HSD3B1	0	0	0	0	0	0	0.143023	0.0322223
GAPDHP32	GAPDHP32	0	0.0557241	0.0101014	0	0.00609041	0.00578097	0	0
HSD3BP3	HSD3BP3	0	0	0	0	0.0122298	0	0	0
GAPDHP27	GAPDHP27	0	0	0	0	0	0	0.0102769	0
HSD3BP4	HSD3BP4	0	0	0	0	0	0	0	0
GAPDHP33	GAPDHP33	0	0	0	0	0.0120004	0	0	0.0406922
LINC00622	RP4-599G15.7	0.253027	0.363076	0.0256846	0.0369804	0.0696867	0.0551218	0.0500751	0.469317
HSD3BP5	HSD3BP5	0.0754658	0.154949	0	0.0962575	0.043108	0.0526086	0.0318614	0.182718
ZNF697	ZNF697	3.22359	4.34387	0.358972	3.80075	3.34839	2.24665	0.964854	5.85077
PHGDH	PHGDH	40.1829	67.3746	32.7687	3.90881	54.6915	22.9246	16.9	37.9813
HMGCS2	HMGCS2	0.0144856	0.0270384	0	0	0	0.00448807	0.0754275	0.00801656
REG4	REG4	0.014216	0.00796058	0	0	0.00348023	0.00330341	0	0
NBPF7	NBPF7	0.0177429	0.0066237	0.00960573	0.00502917	0.593633	0	0.002497	0.00736443
PFN1P9	PFN1P9	0	0	0	0	0	0	0	0
NOTCH2P1	RP5-1042I8.6	0	0	0	0	0	0	0	0
ADAM30	ADAM30	0	0	0	0	0.00410275	0	0	0
NOTCH2	NOTCH2	3.18294	21.6864	0.591575	15.2371	20.787	9.48997	8.96772	14.8258
RNU6-465P	U6	0	0	0	0	0	0	0	0
FAM72B	FAM72B	4.34678	2.39922	14.3353	6.21385	7.36917	4.70232	5.44373	9.53163
HIST2H3DP1	RP11-439A17.2	0	0	0.581609	0.532887	0	0	0.201584	0.606922
HIST2H2BA	HIST2H2BA	0	0	1.34416	0.733072	0.0506519	0	0	0.34351
FCGR1B	FCGR1B	0	0.0198616	0.0216026	0.00754017	0	0	0	0.00736092
SRGAP2C	SRGAP2P1	13.9643	15.4958	17.4419	17.2342	21.2769	16.3318	7.90777	21.9187
EMBP1	EMBP1	0.508663	0.123173	0.960116	0.65465	1.29911	0.338625	0.882239	0.456491
SNX18P15	SNX18P15	0.0169361	0.0189675	0.343834	0	0.223891	0.0314838	0.0929543	0.0140591
SNX18P16	SNX18P16	0.181559	0	0.0829351	0.00964921	0.355582	0.0105474	0.229961	0.00941982
ANKRD20A12P	ANKRD20A12P	0.0826231	0	0.00838704	0	0.0505676	0	0.0261624	0.0257204
ASNSP5	ASNSP5	0.0811381	0	0	0	0.0794539	0	0.0342562	0.0336774
ANKRD20A14P	ANKRD20A14P	0.319952	0.0716657	0.0952692	0.0211608	0.685802	0.0495654	0.156095	0.05312
RNVU1-1	RNU1-10P	0	0	0.0307354	0	0	0.0351793	0	0
RNVU1-2	U1	0	0	0	0	0	0	0	0
RNU1-13P	RNU1-13P	0	0	0.155574	0	0	0	0.129412	0
RNVU1-3	U1	0	0	0.0939244	0.0327833	0.037753	0.0716697	0.032554	0.096012
PPIAL4G	PPIAL4G	1.64849	1.82738	0.409806	0.52209	0.502401	0.469058	0.362196	0.502697
FAM72D	FAM72D	5.21881	2.48665	20.5942	8.07709	11.4275	5.97675	7.64825	11.4142
SRGAP2B	SRGAP2P2	10.3089	9.88907	14.3977	15.372	16.7268	9.21812	5.32934	15.3604
NBPF8	RP3-377D14.1	0.341412	0.246648	1.22411	0.903207	1.35639	0.712055	0.807467	1.09517
LINC00623	BX248398.1	0.473001	0.719959	1.81843	0.659079	0.330544	2.45705	0.622698	0.863831
RNVU1-4	U1	0.227088	0.0847753	0.0614708	0.0643673	0.0741247	0.281435	0.255668	0.21993
PPIAL4B	PPIAL4B	0.347912	0.478198	0.0513693	0.0672372	0.0387148	0.0220487	0.0133534	0.0262555
RNVU1-5	U1	0.302784	0.0847753	0.0307354	0.0643673	0.259436	0.175897	0.41546	0.188511
RNU1-59P	U1	0	0	0	0.0651619	0.262639	0.0356136	0.129412	0.159032
PFN1P2	PFN1P2	0.296989	0.0997834	0.602944	0.277796	0.741602	0.179431	0.940406	0.246538
NBPF9	NBPF9	1.94401	1.66468	7.27032	5.03747	3.74077	3.31006	4.40882	5.11051
PDE4DIP	PDE4DIP	1.87788	9.79525	14.696	15.1319	3.85636	1.58149	4.73538	3.9618
RNU2-38P	U2	0	0	0	0	0	0	0	0
RN7SKP88	7SK	0	0	0.0806497	0	0	0.0230776	0	0
SEC22B	SEC22B	30.5506	69.923	29.0263	143.105	51.1618	32.2705	77.3098	83.3893
NUDT4P1	NUDT4P1	25.6255	18.7501	25.8597	13.5391	11.1862	4.86959	20.1281	11.402
RNU6-1071P	U6	0	0	0	0	0	0	0	0
NOTCH2NL	NOTCH2NL	0.251449	1.41587	0.59368	1.80359	2.13171	1.84271	1.64549	1.72496
NBPF10	NBPF10	0.768325	2.77023	2.07169	5.66451	6.80309	4.24176	5.02563	5.14605
RNVU1-6	U1	0.0756959	0	0.307354	0.225285	2.74261	0.422152	0.607212	0.125674
HFE2	HFE2	0	0.0358175	0.0173142	0	0	0	0.00450081	0.00442477
TXNIP	TXNIP	126.443	235.923	111.496	259.915	18.372	89.8303	34.7012	113.948
POLR3GL	POLR3GL	15.3232	18.4978	32.5974	22.082	16.7164	17.5162	23.4932	19.6066
ANKRD34A	ANKRD34A	0.766644	0.592934	0.466232	0.447273	0.754097	0.303569	1.24244	0.188355
LIX1L	LIX1L	9.84644	11.0624	8.77894	17.129	8.863	13.9965	11.382	18.4571
RBM8A	RBM8A	160.84	131.04	217.694	242.514	209.965	134.149	161.98	127.425
GNRHR2	GNRHR2	0.612099	0.26778	2.82321	1.07758	0.819483	0.395591	2.10375	0.543846
PEX11B	PEX11B	14.1635	11.4448	25.5541	23.9238	17.937	13.328	28.8665	20.6302
ITGA10	ITGA10	0.243281	8.20693	0.180945	0.218472	0.247137	0.251487	0.51452	0.0745529
ANKRD35	ANKRD35	0.0074225	0.0665024	2.63408	0	0.067233	0.141432	0.0767768	0
PIAS3	PIAS3	9.2152	15.794	16.565	14.4143	13.3081	10.3072	11.1533	9.84969
NUDT17	NUDT17	1.19473	0.230501	1.26372	0.450337	1.79668	0.342945	0.718465	0.281281
POLR3C	POLR3C	16.2633	16.8401	21.3572	28.2747	20.585	17.0769	11.1223	19.5332
RNF115	RNF115	10.338	11.0297	25.6166	31.2801	18.9411	20.397	14.1304	28.4418
CD160	CD160	0.0870949	0.00696725	1.34383	0.0780278	0.648791	0.15468	0.119506	0.0865014
PDZK1	PDZK1	0.0793404	0.100705	0.798938	0.164168	0.398827	0.398229	0.122823	0.493969
GPR89A	GPR89A	11.5937	8.57401	18.8843	24.7695	21.4799	21.7973	14.256	10.0902
GPR89C	GPR89C	5.53947	3.26462	7.92096	6.41781	8.19662	5.21994	4.40424	2.47268
PDZK1P1	PDZK1P1	0.103397	0.0289498	1.02334	0.0631945	0.215158	0.10812	0.0954929	0.11802
RNU1-137P	U1	0	0	0.301833	0	0	0	0	0
RNVU1-7	RNU1-9	1.05974	0.847753	2.12074	0.418387	1.66781	0.457331	1.88555	0.596953
NBPF11	NBPF11	2.33463	1.30906	4.9122	2.24096	4.87594	1.09221	3.15205	2.2945
PFN1P5	PFN1P5	0.414792	0	0.613535	0.151163	0.609273	0	0.700494	0.122975
ABHD17AP2	FAM108A3P	1.30395	1.23683	0.264727	0.407315	0.592839	0.210246	0.157292	0.259565
RNA5SP57	RN5S57	0	0	0	0	0	0	0	0
HYDIN2	HYDIN2	0.0277411	0	0.052565	0.0098289	0.00905508	0.00644627	0	0.0134333
NBPF12	NBPF12	1.77847	0.792457	5.28698	1.76786	6.23422	1.32202	2.24858	1.50715
PFN1P8	PFN1P8	0.185285	0	0.250777	0.0393889	0.241919	0.0717588	0.691003	0.025635
NBPF13P	RP11-325P15.3	0.050597	0.166665	0.571615	0.113889	0.103465	0.0138322	0.0464935	0.0679442
RNVU1-8	U1	0	0	0	0	0	0	0	0
PRKAB2	PRKAB2	14.3126	8.93774	13.8358	8.21782	15.3715	3.37711	5.17976	5.18756
FMO5	FMO5	0.263395	0.120897	23.2087	0.71966	1.07822	0.200675	1.49032	0.587849
PDIA3P1	PDIA3P	26.5818	75.4533	25.2929	26.0979	21.685	41.5816	19.2316	21.335
CCT8P1	CCT8P1	1.51871	0.956212	9.97691	0.957321	1.77944	0.867343	1.41956	0.74326
CHD1L	CHD1L	19.7767	16.9592	39.3976	19.3182	20.7959	10.6371	21.8152	20.2833
OR13Z1P	OR13Z1P	0	0	0	0	0	0	0	0
LINC00624	RP11-441L11.1	0.0531275	0	0.0934778	0.0225882	0	0	0.149535	0.0147008
BCL9	BCL9	7.24738	3.6512	7.43765	3.80978	10.652	2.45874	4.90729	6.61497
ACP6	ACP6	2.9849	2.27999	3.75733	8.75651	4.2752	2.57594	4.51592	4.90644
RN7SL261P	AL365260.1	0	0	0	0	0	0	0.0191985	0
GJA5	GJA5	0.00381269	0.00854002	0	0.00324209	0	0.0053158	0	0
GJA8	GJA8	0	0	0	0	0	0	0	0
GPR89B	GPR89B	3.70075	2.39645	6.94396	5.91355	6.90639	4.49932	3.63869	2.05594
RNU1-129P	U1	0	0	0.301833	0	0.0363966	0	0	0
RNVU1-9	RNU1-6	0.984047	0.762978	1.72118	0.547122	2.8538	0.386973	1.66184	0.65979
NBPF24	NBPF24	2.35654	1.11741	4.56042	2.02833	5.34033	1.25813	3.10627	2.23424
PFN1P4	PFN1P4	0.524976	0.034585	0.501553	0.0656482	0.589679	0.0861106	1.00391	0.192263
ABHD17AP1	FAM108A2	1.31584	1.13131	0.512696	0.474691	0.54665	0.345918	0.224462	0.286871
RNA5SP58	RN5S58	0	0	0	0	0	0	0	0
RNU1-120P	U1	0	0	0.256846	0.134474	0.464578	0.110244	0.2003	0.0984582
RNU1-122P	U1	0	0	0.200289	0	0.201266	0.038208	0	0
RNVU1-10	U1	0	0	0	0	0	0.0703587	0	0
LINC01138	RP11-495P10.2	0.0657702	0.190286	0.825636	0.626849	0.0375696	0.973031	0.284621	0.427681
RNU1-135P	U1	0	0	0	0	0	0	0	0
RNVU1-11	RNU1-12P	0	0	0	0	0	0	0.129412	0
RNVU1-12	U1	0	0	0.125233	0.0655667	0	0.0716697	0.065108	0.032004
PPIAL4A	PPIAL4A	0.0790709	0.0885551	0.0770539	0.0739609	0.00774296	0.0146991	0.02003	0.0131278
RNVU1-13	U1	0	0	0.0900109	0	0.217079	0.0686835	0.12479	0.214694
NBPF14	NBPF14	2.86839	3.51875	6.18362	5.66667	10.4336	5.47334	6.55642	6.41796
PPIAL4D	PPIAL4D	0.0158142	0	0.0449481	0.0336186	0.00774296	0.00734957	0	0.0393833
RNVU1-14	U1	0.605567	0.0847753	3.3809	0.611489	5.37404	0.52769	2.68451	1.82228
NBPF20	NBPF20	0.758208	0.6848	2.57927	1.53839	1.9894	0.972935	1.00519	1.57638
PFN1P3	PFN1P3	0.123524	0.034585	0.764868	0.341371	0.695518	0.301387	0.312907	0.243533
NBPF15	NBPF15	2.78832	3.18041	11.3331	6.74211	10.3972	3.94412	7.2954	6.07404
PFN1P7	PFN1P7	0.746714	0.20907	3.17091	0.72756	3.85411	0.289194	3.28396	0.723178
RNVU1-15	U1	0	0	0.855376	0.191932	0.773592	0.279729	0.698826	0.218597
PPIAL4E	RP11-666A1.2	0.0158142	0	0	0	0	0.00734957	0.0133534	0
PFN1P6	PFN1P6	0.248905	0	0.871684	0.330709	1.18822	0.0867581	0.919508	0.116225
NBPF16	NBPF16	2.62544	2.87864	7.82281	4.39613	7.83821	3.32306	4.95245	4.77191
RNVU1-16	U1	0	0	0.427688	0.0959658	0.773592	0.104898	0.222354	0.0624563
PPIAL4F	RP11-763B22.5	0	0	0.0256846	0.0134474	0.0154859	0.0440974	0.0133534	0.0262555
NKAIN1P1	NKAIN1P1	0	0	0.0173217	0	0	0	0	0
DRD5P2	RP11-14N7.1	0	0.0137587	0	0	0	0	0	0.0050991
RNA5SP59	RN5S59	0	0	0	0	0	0	0	0
NBPF23	NBPF23	0	0	0	0	0.00285497	0	0	0
PFN1P12	PFN1P12	0	0	0	0	0	0	0	0
RNU1-114P	U1	0	0	0	0	0	0	0	0
RNVU1-17	U1	0	0	0	0	0	0	0	0
RNU1-92P	U1	0	0	0	0	0	0	0	0
RNVU1-18	RNU1-5	0.681263	0.508652	2.30516	1.51263	2.74261	0.492511	1.66184	0.816883
LINC00869	RP11-403I13.7	0	0.0229425	1.9131	0.574844	0.0100301	0.79972	0.977318	0.518665
FCGR1C	FCGR1C	0	0	0	0	0	0	0	0
HIST2H2BB	RP5-998N21.5	0	0	0.952556	0.720373	0.127627	0.469427	0.0687821	1.31183
HIST2H3PS2	HIST2H3PS2	0	0.0396101	0.8042	0.842093	0.181827	0.443801	0.119457	1.24045
FAM72C	FAM72C	2.96396	1.13101	13.0149	4.79988	6.96664	3.93022	4.11808	6.55326
RNVU1-19	U1	0	0.33301	0	0	0	0	0	0
PPIAL4C	PPIAL4C	0.158142	0.141688	0.0256846	0.0201711	0.0232289	0.0367478	0.0400601	0.0459471
RNVU1-20	U1	0.0761603	0	0.030924	0	0.223738	0.743298	0.546628	0.72706
RNU1-68P	U1	0	0	0.0345247	0	0	0.11855	0.0717972	0.0352921
FAM231D	AL358813.2	0	0	0.582222	0.141975	0	0.438183	0.54734	0.220129
FCGR1A	FCGR1A	0	0	0.147972	0.0324884	0.0633148	0.0109269	0.0347428	0.048794
HIST2H2BF	HIST2H2BF	0.21338	0.162161	2.13816	0.855385	0.850728	0.580837	0.376439	0.92678
HIST2H3D	HIST2H3D	0.332252	0.202966	0.220757	0.205474	0.192255	0.084225	0.0510092	0.0626842
HIST2H4A	HIST2H4A	0.791923	1.03473	5.76112	10.5812	14.5224	5.43204	5.06783	4.81177
HIST2H2AA3	HIST2H2AA3	2.74028	4.41075	2.74284	12.3337	5.41049	5.30738	4.59008	5.55999
HIST2H2BD	HIST2H2BC	1.8305	1.37913	2.05408	1.40089	3.35687	0.958991	2.34659	1.35378
HIST2H2BC	HIST2H2BD	1.62211	1.44593	2.20443	1.11192	2.96617	0.769255	2.27817	1.07175
HIST2H2AA4	HIST2H2AA4	2.91698	7.04021	2.82788	18.3821	6.13358	7.77662	5.65171	7.31131
HIST2H4B	HIST2H4B	0.740595	1.56031	5.96656	10.2039	15.0717	5.42522	5.23191	4.81177
HIST2H2BE	HIST2H2BE	1.43519	1.61985	3.56448	5.69125	4.03848	6.20543	6.45542	4.50827
BOLA1	BOLA1	4.66881	5.57007	4.89693	4.55097	6.36698	2.07845	5.98816	4.48358
HIST2H2AC	HIST2H2AC	5.31222	6.01303	1.15346	1.36482	1.30744	0.382867	0.743602	0.801784
SV2A	SV2A	21.5394	16.5172	31.5884	2.13904	0.10584	0.0119598	0.0597566	0.290531
SF3B4	SF3B4	52.4103	68.11	49.1645	84.464	53.3909	36.4925	36.3125	58.6575
MTMR11	MTMR11	0.680374	1.67213	4.62293	1.53132	0.193001	0.730273	0.679372	1.2551
OTUD7B	OTUD7B	4.26748	4.34876	5.2185	7.42977	8.03321	4.49312	6.01613	5.89116
VPS45	VPS45	12.4459	8.12611	25.8878	13.5339	21.9487	9.42676	11.8334	10.2649
PLEKHO1	PLEKHO1	14.1674	13.2947	3.83419	5.80694	5.17302	1.72305	0.0554535	1.14072
ANP32E	ANP32E	80.6936	48.4471	129.055	52.7417	89.586	88.91	38.852	51.435
RNU2-17P	U2	0	0	0.0795886	0	0.0319907	0	0.0275852	0
CA14	CA14	0.798378	0.293161	0.276343	0.0695587	0.330025	0.0973227	0.12433	0.0896348
APH1A	APH1A	57.9528	62.7062	41.3634	68.128	70.8955	38.5515	64.5467	61.429
C1orf54	C1orf54	5.96898	12.0938	0.476441	1.01224	0.432969	0.260809	0.445143	0.218811
C1orf51	C1orf51	9.73883	1.34081	5.88383	10.0668	12.1046	3.11154	2.80917	3.13631
MRPS21	MRPS21	43.5866	27.2941	82.7902	122.478	82.7135	33.917	66.3417	79.0532
PRPF3	PRPF3	16.7624	9.7009	26.75	18.4356	34.8449	24.2255	31.772	19.478
RPRD2	RPRD2	15.1703	8.57929	16.1821	11.5179	19.3414	6.50561	7.5097	7.90174
TARS2	TARS2	11.1243	9.50377	9.47103	10.2965	10.8072	6.83208	10.8407	8.9771
ECM1	ECM1	1.92123	16.6962	1.18514	3.64441	0.410642	1.84759	41.5099	0.194758
LINC00568	LINC00568	0.241264	0.171947	0.480906	0.167855	0.601379	0.0917397	0.370402	0.136554
ADAMTSL4	ADAMTSL4	0.49542	0.471456	0.246507	0.433451	0.37577	0.336715	0.0713334	0.0534877
ADAMTSL4-AS1	C1orf138	0	0.0567476	0.113157	0.107717	0.13645	0.0470972	0.0427853	0.0210312
MCL1	MCL1	76.662	68.8642	113.546	102.209	85.0851	86.2831	73.7117	94.7489
ENSA	ENSA	28.8796	22.0848	71.259	50.8917	60.0051	28.0847	57.5942	45.429
GOLPH3L	GOLPH3L	12.113	7.82952	16.2877	18.2213	20.9439	9.83752	11.6636	9.82218
HORMAD1	HORMAD1	0	0.0171927	0.369839	2.68257	0.0150327	0.00475632	2.35486	0.700895
RNU6-1042P	U6	0	0	0	0	0	0	0	0
CTSS	CTSS	0.0627552	11.8362	14.1593	15.9726	0.336593	1.14805	20.7456	16.5318
CTSK	CTSK	3.69069	0.65574	6.62732	1.66427	2.27088	0.684869	1.38876	0.95298
UBE2D3P3	UBE2D3P3	0	0	0.0360903	0	0.0145065	0	0.0875617	0.024595
ARNT	ARNT	15.788	10.6269	19.1336	17.4653	16.0945	8.63031	13.3851	10.6833
RNU6-1309P	U6	0	0	0	0	0	0	0	0
CYCSP51	RP11-235D19.3	0	0	0.0634039	0	0	0	0	0
SETDB1	SETDB1	11.1765	6.10199	13.9016	10.3507	16.3982	7.10113	8.47468	6.9548
CERS2	CERS2	57.1573	55.0132	80.4063	114.172	62.7761	150.51	87.3334	65.7
ANXA9	ANXA9	0.768235	0.274104	2.18629	0.343974	1.71761	0.496056	1.95468	0.383768
FAM63A	FAM63A	2.97732	1.86666	8.10569	2.18476	7.92032	1.771	6.32447	2.07254
PRUNE	PRUNE	14.5661	8.87011	24.2209	10.0781	24.9803	6.02132	10.2997	7.7701
RNU6-884P	U6	0	0	0	0	0	0	0	0
BNIPL	BNIPL	0.472183	0.0673043	1.03357	0.167907	0.458179	0.0598487	0.891656	0.0908661
C1orf56	C1orf56	2.85943	3.29168	5.37233	4.25299	1.62932	0.777898	4.31578	1.60452
CDC42SE1	CDC42SE1	21.1916	15.4838	38.9821	28.4098	90.5479	15.7857	21.9391	14.4402
MLLT11	MLLT11	202.926	161.891	291.881	62.9982	188.954	35.2359	0.788644	0.815701
GABPB2	GABPB2	2.10077	0.892683	16.2776	3.31828	5.49812	1.82833	0.853854	1.90652
SEMA6C	SEMA6C	5.05124	0.599668	4.38576	0.262397	1.88569	0.423736	0.366784	0.352554
TNFAIP8L2	TNFAIP8L2	0	0	0	0	0	0	0	0
LYSMD1	LYSMD1	6.94588	3.4786	13.7178	7.09447	10.6947	3.96151	5.28363	3.96357
SCNM1	SCNM1	15.6061	19.5628	19.3081	42.1553	22.4323	13.927	8.73901	15.3246
TMOD4	TMOD4	0.161923	0	0.390099	0.165228	0.44926	0.0602026	0.072921	0.0806501
VPS72	VPS72	46.3962	27.7369	48.054	48.718	59.8988	22.5522	19.3365	31.5298
PIP5K1A	PIP5K1A	32.8569	25.763	33.0814	81.1748	40.0411	26.2612	25.5828	46.5149
PSMD4	PSMD4	99.7451	93.9578	130.869	187.739	140.298	81.7035	57.3881	100.049
ZNF687	ZNF687	10.8447	7.09239	12.4965	8.30366	10.0705	4.44627	6.93375	5.95883
PI4KB	PI4KB	18.1061	19.734	16.9415	31.999	30.0973	14.6726	22.9623	23.7203
RFX5	RFX5	16.5725	11.2475	18.3678	12.8605	12.229	10.977	15.7027	12.8551
SELENBP1	SELENBP1	15.7093	14.7736	7.15671	7.39208	6.51871	12.8129	90.3994	2.10569
PSMB4	PSMB4	179.335	228.378	205.98	357.571	207.423	172.424	156.121	226.909
POGZ	POGZ	29.2674	10.3738	44.7999	13.2015	54.2811	10.9948	15.0481	13.6218
RNY4P25	RNY4P25	0	0	0	0	0	0	0	0
CGN	CGN	1.43267	0.613106	3.93298	1.04493	6.02918	2.21942	19.2121	1.56059
TUFT1	TUFT1	11.3255	8.3975	38.9026	31.3796	61.2479	33.6082	12.8869	32.4807
MIR554	MIR554	0	0	0	0	0	0	0	0
SNX27	SNX27	9.24035	4.50777	17.3751	14.1428	10.5024	5.51366	10.361	8.37727
RNU6-1062P	U6	0	0	0	0	0.113612	0	0.0979663	0
CELF3	CELF3	21.8167	0.686979	7.90367	0.00496764	0.227397	0.00407253	0.00986578	0
RIIAD1	RIIAD1	0.0862092	0	0	0	0	0	0	0
RNU6-662P	U6	0	0	0	0	0	0	0	0
MRPL9	MRPL9	49.4532	38.3692	55.8084	77.5908	50.9205	28.4285	29.3499	40.4816
OAZ3	OAZ3	0.515122	0.161248	1.06139	0.530532	1.12009	0.215609	1.313	0.195216
TDRKH	TDRKH	5.38243	1.9071	29.2367	19.7075	18.9256	4.57402	9.07091	5.31822
LINGO4	LINGO4	0.0607048	0	0.0123242	0.0129049	0.0396298	0	0.0085431	0
RORC	RORC	0.786498	0.00292636	0.941069	0.29218	1.13607	0.139651	0.372874	0.014099
C2CD4D	C2CD4D	0.240228	0.031652	0.0688529	0.0480648	0.00345943	0.0525387	0.0536947	0.0938444
THEM5	THEM5	0.0347179	0.0222184	0.12083	0.128632	0.00728513	0.117555	0.0628189	0.0823435
THEM4	THEM4	6.51702	3.36593	6.22588	3.86017	1.23524	2.02221	4.5554	4.31395
KRT8P28	KRT8P28	0	0	0.00842911	0	0	0	0	0
S100A10	S100A10	46.8728	99.5116	128.266	454.38	5.97581	145.839	346.041	501.289
NBPF18P	AL591893.1	0	0	0.0388071	0.0301005	0.00346634	0.00329023	0.0448349	0.0161617
S100A11	S100A11	136.72	644.411	211.698	2432.71	5.55085	348.625	381.698	729.311
SPTLC1P4	SPTLC1P4	0.047931	0	0.0389236	0.0407577	0.0469361	0	0.0404725	0.0795775
TCHHL1	TCHHL1	0	0	0	0.0117194	0.00337398	0	0.0741884	0.0100107
TCHH	TCHH	0.406608	0.0181345	0.881741	2.69184	3.10782	0.0100338	0.0919108	0.50481
RPTN	RPTN	0	0	0.00282466	0.00591551	0	0	0.0543357	0.00288744
FLG-AS1	FLG-AS1	0	0.00518774	3.57639	0.39192	3.95538	0.837426	0.0205345	0.749825
HRNR	HRNR	0	0	0.195904	0.246272	0.33603	0.0305767	0.0168842	0.0749631
FLG	FLG	0	0.399516	0.115876	0.121336	0.244526	0	0	0.118452
FLG2	FLG2	0.0013609	0	0.104437	0.00462891	0.189903	0.0044273	0.00114913	0.00790803
HMGN3P1	HMGN3P1	0	0	0.0507444	0	0.0407935	0	0	0
CRNN	CRNN	0	0.029239	0.00530032	0	0.00958711	0	0	0.00541813
LCE5A	LCE5A	0	0	0.0369275	0	0.0371076	0.0140889	0	0.0440397
CRCT1	CRCT1	0	0	0	0	0	0.016484	0	0
LCE3E	LCE3E	0	0	0	0.0431924	0	0	0	0
LCE3D	LCE3D	0	0	0	0	0	0	0	0
LCE3C	LCE3C	0	0	0	0.0248382	0	0	0	0
LCE3B	LCE3B	0	0	0	0	0	0	0	0
LCE3A	LCE3A	0	0	0	0	0	0	0	0
LINC00302	LINC00302	0	0	0	0	0	0	0	0
LCE2D	LCE2D	0	0	0	0	0	0	0	0
LCE2C	LCE2C	0	0	0	0	0	0	0	0
LCE2B	LCE2B	0	0	0	0	0	0	0	0
LCE2A	LCE2A	0.125819	0.0704552	0	0	0	0	0	0
LCE4A	LCE4A	0	0	0	0.0155239	0	0	0	0
C1orf68	C1orf68	0	0	0	0	0	0	0	0
KPRP	KPRP	0	0	0	0	0	0	0	0
LCE1F	LCE1F	0	0	0	0	0	0	0	0
LCE1E	LCE1E	0	0	0.00776075	0	0	0	0	0
LCE1D	LCE1D	0	0	0	0	0	0	0	0
LCE1C	LCE1C	0	0	0	0.00759441	0.00874565	0	0	0
LCE1B	LCE1B	0	0	0	0	0.0106729	0	0	0
LCE1A	LCE1A	0	0	0	0	0	0	0	0
LCE6A	LCE6A	0.0395354	0	0	0	0	0	0	0
SMCP	SMCP	0	0	0	0	0	0	0	0
IVL	IVL	0	0	0.0210708	0.00980607	0.039524	0.00535941	5.9642	0.0143594
SPRR4	SPRR4	0	0	0	0	0	0	0	0
SPRR1A	SPRR1A	0	0.0429773	11.0395	0	0.187889	0	0.0324031	0.0159278
SPRR3	SPRR3	0	0.0964827	1.11586	0.0146513	0.13076	0	0.0618323	0
SPRR1B	SPRR1B	0.0400456	0	0.756091	0	0	0	0.0929889	0.0166214
SPRR2D	SPRR2D	0	0	0.939451	0.224707	0	0	0.793369	0.341235
SPRR2A	SPRR2A	0	0.0392191	0.170627	0.0148889	0.0514377	0	0.0147848	0.014535
SPRR2B	SPRR2B	0	0	0	0	0	0	0	0.0141751
SPRR2E	SPRR2E	0	0	0	0.0071909	0	0	0.0142812	0
SPRR2F	SPRR2F	0.0364585	0	0.00740178	0	0.0714035	0	0.0153926	0.00756629
SPRR2G	SPRR2G	0	0	0.0269551	0.0282252	0	0	0	0
SPRR2C	SPRR2C	0	0	0	0	0	0	0	0
LELP1	LELP1	0	0	0	0	0	0	0	0
PRR9	PRR9	0	0	0	0.266268	0	0	0	0.0083851
LOR	LOR	0	0.0112942	0.00818945	0	0	0	0	0
PGLYRP3	PGLYRP3	0	0	0	0	0	0	0.00893639	0
PGLYRP4	PGLYRP4	0	0	0.0465901	0	0.0107011	0	0.00922745	0
RNU6-160P	U6	0	0	0	0	0	0	0	0
S100A9	S100A9	0.107575	0.21686	5.05808	21.3503	2.37019	8.06918	25.4702	0.0893006
S100A12	S100A12	0	0	0	0.0591938	0	0	0	0
S100A8	S100A8	0.481263	0.0552809	0.0901898	2.19309	0.0725037	0.02294	0.0520993	0.0102438
S100A7A	S100A7A	0.00550272	0	0	0	0.00269425	0	0	0.00228397
S100A7L2	S100A7L2	0	0	0	0	0	0	0	0
S100A7	S100A7	0.0926427	0	0.00940412	0.324959	0.0453599	0	0	0
S100A6	S100A6	203.633	612.139	345.385	5560.99	36.8696	697.82	411.186	1880.06
S100A5	S100A5	0.72838	0.319205	0.282891	0.477993	0.00775284	0.0294358	0.0267408	0.552069
S100A4	S100A4	9.37418	57.7557	2.37523	25.3916	1.0081	4.93636	2.72542	12.9495
S100A3	S100A3	0.818942	3.33385	0.100284	15.0661	0.146387	3.00251	0.0439053	8.20107
S100A2	S100A2	4.53983	4.94559	8.86452	60.8061	1.08382	5.02075	2.69432	26.8129
S100A16	S100A16	1.16561	17.0025	19.724	71.6772	0.889326	0.817555	44.058	74.8202
S100A14	S100A14	0.184705	0.0653241	10.9575	0.367856	0.771083	0.0271076	77.1855	0.540685
S100A13	S100A13	31.3483	45.5549	26.0436	70.5102	4.60039	19.6154	36.9971	28.0759
CHTOP	CHTOP	22.2077	13.4409	39.2781	19.0817	31.9814	11.2856	17.8278	14.9224
SNAPIN	SNAPIN	15.2845	14.7586	33.3124	27.2931	19.0259	10.4402	17.19	16.7695
ILF2	ILF2	269.618	191.929	262.268	287.067	248.992	155.856	128.689	190.209
NPR1	NPR1	0.050866	0.0348133	0.308656	0.037246	0.0401249	0.503001	0.00954463	0.0692024
RN7SL372P	AL713889.1	0.042369	0	0	0	0	0	0	0
INTS3	INTS3	17.9025	11.3738	27.0851	19.2664	26.1708	11.7565	18.3541	18.8258
SLC27A3	SLC27A3	8.92069	2.6014	13.5003	1.35457	5.66648	2.3329	2.59635	1.02253
GATAD2B	GATAD2B	15.0752	4.81163	19.4034	7.40687	22.2622	9.76279	5.69887	9.44537
DENND4B	DENND4B	20.2864	7.88345	9.7576	6.48808	15.9047	5.24196	7.24938	6.12301
CRTC2	CRTC2	15.1111	11.0785	7.28403	10.467	9.84073	7.39866	5.31501	8.48553
SLC39A1	SLC39A1	22.536	41.4808	17.624	48.6314	19.4257	31.3572	32.2695	45.9607
CREB3L4	CREB3L4	8.46099	3.31851	9.24302	1.54642	18.9773	2.83902	1.41998	1.80109
JTB	JTB	69.928	77.3279	66.141	82.6886	58.4727	40.094	61.6419	55.0817
RAB13	RAB13	20.5316	52.6864	14.4641	52.9524	23.9343	23.235	23.4163	56.7361
RPS27	RPS27	118.38	100.996	247.272	519.967	392.682	319.159	345.941	428.111
NUP210L	NUP210L	0.00632406	0	0.0736105	0.0233029	1.62974	0.730851	0.13884	0.0297487
RNU6-179P	U6	0	0	0	0	0	0	0	0
RPS7P2	RPS7P2	0	0	0	0	0.141354	0	0.0174126	0
TPM3	TPM3	52.2779	79.1576	63.7897	144.183	82.3494	76.9775	62.7815	114.701
MIR190B	MIR190B	0	0	0	0	0	0	0	0
C1orf189	C1orf189	0.128311	0	0.0520993	0.122747	0.07853	0.0298161	0.0135431	0.0266287
C1orf43	C1orf43	108.01	64.4807	90.252	130.95	96.5013	81.1267	76.3749	87.0171
UBAP2L	UBAP2L	45.3034	38.7799	31.6323	47.4369	48.2029	32.3604	32.1171	39.1293
HAX1	HAX1	62.1455	74	68.0083	76.5864	67.3185	52.3508	45.3934	49.418
RNU6-239P	U6	0	0	0	0	0	0	0	0
RNU6-121P	U6	0	0	0	0	0	0	0	0
AQP10	AQP10	0	0	0	0	0	0	0	0.0089924
ATP8B2	ATP8B2	10.5603	18.3751	10.7878	11.9571	9.47307	4.983	1.26184	11.3131
RNU7-57P	RNU7-57P	0	0	0	0	0	0	0	0
IL6R	IL6R	0.928354	0.785607	0.578943	4.52499	0.453523	2.87116	2.88424	1.45922
SHE	SHE	0.969187	0.744488	2.18142	0.027513	0.00720084	0.0888548	0.13474	0.0183129
TDRD10	TDRD10	0.233969	0.179826	0.316668	0	0	0.0127925	0.120086	0.00380831
UBE2Q1	UBE2Q1	30.1716	20.2784	34.4096	34.1232	34.2023	20.0037	17.5147	20.4149
UBE2Q1-AS1	UBE2Q1-AS1	11.9256	7.53087	13.2083	12.3156	12.8459	6.7844	5.90848	7.84824
CHRNB2	CHRNB2	9.99774	3.37448	11.2935	0.0197918	0.0569801	0.0216341	0.0393067	0.0570857
ADAR	ADAR	55.9363	109.876	75.7515	76.0614	68.8952	46.7549	66.2015	70.7568
KCNN3	KCNN3	0.634223	0.508463	3.23376	0.0545199	0.335982	0.009664	0.00292641	0.00431545
PMVK	PMVK	19.465	19.736	39.1002	63.8446	49.1909	33.4536	33.9736	31.1373
PBXIP1	PBXIP1	20.1927	16.1632	10.9386	29.1071	15.1869	18.9532	14.266	18.9354
PYGO2	PYGO2	29.7035	13.2069	30.4517	12.9494	32.4922	10.1696	16.8116	19.1782
SHC1	SHC1	10.7032	51.4558	6.77408	33.4467	10.0929	35.7927	18.98	28.9646
CKS1B	CKS1B	22.5122	25.5635	44.7486	97.172	58.262	42.3041	25.6857	51.866
FLAD1	FLAD1	16.2783	11.2913	6.96329	11.4939	13.4132	8.31461	8.75836	9.37707
LENEP	LENEP	0.102034	0	0.0759544	0.0144606	0.1582	0	0.114875	0.0141168
ZBTB7B	ZBTB7B	3.71784	7.86173	6.13187	16.6451	15.9632	11.86	17.5364	8.68778
DCST2	DCST2	0.115711	0.0123419	0.718169	0.0913655	0.321043	0.0640192	0.279158	0.0182961
DCST1	DCST1	0.0424052	0.0118729	0.305622	0.0518346	0.160909	0.0344884	0.114134	0.0374018
ADAM15	ADAM15	14.2928	35.4429	12.5787	34.4126	5.41509	18.7499	43.9401	67.6268
EFNA4	EFNA4	2.79523	8.4971	0.634249	5.97221	2.30593	3.48239	11.2559	7.28292
EFNA3	EFNA3	1.22231	0.0855579	0.279172	0.276086	0.112213	0.0532561	0.225775	0.0792715
EFNA1	EFNA1	11.1673	4.38615	7.39316	5.8394	3.16001	7.43502	55.0976	5.73102
SLC50A1	SLC50A1	10.2131	16.7261	28.1318	37.7189	19.8529	21.6058	43.6132	16.1454
DPM3	DPM3	14.9688	20.3406	25.1787	38.6355	20.1011	12.0304	33.1409	26.7159
RNU7-150P	U7	0	0	0	0	0	0	0	0
HMGN2P18	HMGN2P18	0.224894	0.201495	0	0	0	0.0418073	0	0
TRIM46	TRIM46	1.82326	1.04558	2.99359	0.95849	1.71551	0.260332	0.233019	0.411437
MUC1	MUC1	6.26104	5.25902	56.3428	5.23222	0.725276	3.7766	428.087	15.0746
THBS3	THBS3	43.2509	18.9692	3.51033	4.06319	3.20225	0.372253	2.25075	1.22817
MTX1	MTX1	12.8791	11.6833	13.0983	26.5164	15.3094	9.24677	13.6156	14.8984
GBAP1	GBAP1	4.45862	6.5196	5.70156	9.36421	9.62067	3.77152	3.39609	2.53894
MTX1P1	MTX1P1	8.19214	9.4568	5.56993	16.1052	6.3466	5.30125	5.99798	7.57525
GBA	GBA	9.0505	38.5026	14.2695	100.676	16.9349	35.9158	22.9343	23.3608
FAM189B	FAM189B	20.0306	9.57937	4.13762	7.31299	5.46146	4.90391	5.54815	8.19937
SCAMP3	SCAMP3	23.2269	30.727	21.1697	46.3748	25.9009	25.0362	26.3755	28.981
CLK2	CLK2	31.3059	4.59524	20.9645	3.65441	34.8214	3.86723	14.5597	4.5391
HCN3	HCN3	5.31833	0.653063	19.977	0.797542	4.661	0.607306	1.88647	0.469483
PKLR	PKLR	0.0279283	0.0156391	0.01134	0.00593714	0.0136743	0	0.00589561	0.005796
FDPS	FDPS	29.663	33.3107	86.5092	51.3261	81.4381	31.8962	66.7949	38.5977
RUSC1-AS1	RUSC1-AS1	14.2925	14.4014	29.5871	14.2146	31.1812	9.23335	24.368	11.2329
RUSC1	RUSC1	8.37673	8.07239	14.0444	11.2575	5.68511	3.81863	7.57544	7.95921
ASH1L	ASH1L	9.89598	6.898	20.7571	11.0176	16.8164	8.34309	14.3306	10.1185
MIR555	MIR555	4.78461	4.48956	15.1743	8.08212	10.1937	4.62755	10.4824	7.03121
RNU6-106P	U6	0	0	0	0	0	0	0	0
ASH1L-IT1	ASH1L-IT1	0	0	0	0.0117815	0.10854	0.0128781	0.105292	0.0115014
RNU6-1297P	U6	0	0	0	0	0	0	0	0
POU5F1P4	POU5F1P4	0.0460636	0	0	0.00979243	0.0112769	0	0.00972392	0.00477982
ASH1L-AS1	RP11-29H23.1	1.53245	0.995143	4.77394	1.54949	1.78438	0.604471	1.59846	0.983492
DAP3P1	DAP3P1	0.17798	0	0.144534	0	0.588215	0	0.30057	0.129278
MSTO1	MSTO1	9.22662	8.74039	10.6597	11.4033	12.4423	3.84771	6.3444	6.12183
MSTO2P	RP11-243J18.3	10.2146	7.4847	10.6506	9.12055	12.1519	3.1626	5.34218	5.10593
YY1AP1	YY1AP1	25.1262	22.8676	30.7568	25.149	25.6321	14.915	20.0539	21.0454
DAP3	DAP3	27.817	32.19	22.9907	55.5179	33.5239	26.0012	38.5304	38.0166
GON4L	GON4L	9.46784	5.78439	10.2051	8.08626	15.8992	6.15761	7.69155	6.83689
SYT11	SYT11	34.3781	9.3183	110.08	13.4622	0.399029	1.08011	0.04401	1.05708
RNU4-19P	U4	0	0	0	0	0	0	0	0
RIT1	RIT1	6.03922	6.70214	15.0563	19.6468	11.8435	6.08893	22.1109	9.40364
KIAA0907	KIAA0907	19.6247	6.05965	36.4185	12.276	34.8924	6.72876	20.7202	9.19521
SNORA42	SNORA42	0.181228	0	0.0735855	0.0770528	0.399299	0	0.344312	0
SCARNA4	SCARNA4	0.0962336	0	0	0	0.188472	0	0.0812588	0.159772
RXFP4	RXFP4	0.0541629	0	0.0659766	0	0.0212154	0.00503439	0.407039	0
ARHGEF2	ARHGEF2	17.4927	25.8679	28.0155	6.18042	32.2989	22.06	20.5124	9.23934
SSR2	SSR2	107.619	205.075	93.75	178.105	186.637	130.062	201.874	149.68
UBQLN4	UBQLN4	32.2358	17.309	21.3089	16.9028	45.4566	17.8394	28.363	20.3488
LAMTOR2	LAMTOR2	14.2702	15.2857	21.9957	22.3714	36.4609	20.5179	36.9945	31.1846
RAB25	RAB25	0.463049	0.189327	28.45	0.0718749	56.0068	0.126387	56.6291	0.439302
MEX3A	MEX3A	33.476	5.23056	4.70722	0.996052	25.1501	0.89972	1.49794	2.06981
LMNA	LMNA	32.7527	116.761	17.7325	65.638	4.54065	33.3578	28.3872	102.951
SEMA4A	SEMA4A	0.111571	0.0270732	0.200084	0.0553427	3.05186	0.0293829	3.86495	0.0270136
SLC25A44	SLC25A44	7.34863	6.15789	12.0856	13.8573	10.1241	7.70499	8.99375	10.2959
PMF1	PMF1	16.8477	12.9101	10.0723	8.9458	14.5684	4.9503	8.79541	9.61009
BGLAP	BGLAP	0.892033	0.0416262	0.135825	0	0.400362	0.0345474	0.0470766	0.0617083
PAQR6	PAQR6	4.27372	0.179937	1.44173	0.0546483	8.87872	0.545082	0.115315	0.0711323
SMG5	SMG5	37.9118	30.2441	30.8196	38.7629	36.4522	18.3623	24.3739	36.0539
TMEM79	TMEM79	2.8611	2.61189	2.8148	5.60864	7.15339	1.70214	2.3516	2.56468
C1orf85	C1orf85	6.80979	11.1051	4.02025	25.4048	5.79502	8.80773	9.45426	8.23535
VHLL	VHLL	0.110185	0	0.0347971	0	0.059943	0.0341385	0	0
CCT3	CCT3	187.443	124.644	158.886	250.806	253.969	190.398	107.309	145.503
TSACC	C1orf182	0.681604	0.100113	1.05712	1.00717	1.02854	0.301193	1.35394	0.876552
RHBG	RHBG	0.0270264	0	0.852295	0.00766055	0.0749854	0.0167472	0.0684626	0.0130873
C1orf61	C1orf61	0.84467	0.0265074	0.588632	0.0251579	0.0188315	0.00343745	0.00249819	0.00245598
MIR9-1	MIR9-1	0	0	0	0	0	0	0	0
MEF2D	MEF2D	9.11856	10.1428	4.33177	5.69789	8.34806	5.50979	2.99485	3.98203
IQGAP3	IQGAP3	11.6021	10.7274	43.9726	6.74835	22.1979	12.6376	14.1424	14.2909
TTC24	TTC24	0.539745	0.0982902	0.0819611	0.00186572	0.0171883	0.00815753	0.005558	0.00910683
APOA1BP	APOA1BP	29.6726	37.0775	27.2737	30.4123	31.8661	18.3168	32.7164	27.464
GPATCH4	GPATCH4	16.8112	23.5435	15.6622	47.9784	19.8715	23.8891	27.1926	34.2434
HAPLN2	HAPLN2	0.204963	0.012408	0.09222	0.0047105	0.0922176	0	0	0
BCAN	BCAN	0.140188	0.0700905	0.115876	0.106435	0.00735417	0.0279221	0.00739834	0.00519524
NES	NES	1.37587	9.24792	22.3789	0.914506	0.509617	13.9408	1.07974	0.892766
CRABP2	CRABP2	41.3278	18.9462	54.9106	12.821	7.17783	29.2404	579.309	7.38702
ISG20L2	ISG20L2	11.4263	9.66368	11.268	12.4509	9.96013	8.41429	8.0781	8.12827
RRNAD1	RRNAD1	8.03698	2.71496	11.5035	7.31279	9.17758	4.18775	5.01572	2.81646
MRPL24	MRPL24	12.1798	23.9265	19.9037	49.8946	16.352	27.009	35.8009	57.9133
HDGF	HDGF	153.739	103.419	82.1007	136.246	169.344	143.865	77.0456	172.958
PRCC	PRCC	40.366	31.3405	23.1964	25.0261	27.7802	16.6147	18.5327	25.1461
SH2D2A	SH2D2A	2.12503	0.963037	0.311025	0.880387	0.503293	0.445568	0.198214	0.0225633
NTRK1	NTRK1	9.29209	3.92495	1.08395	0.00699552	0.0664617	0.00382333	0	0.00682922
INSRR	INSRR	16.5044	2.00064	9.66805	0.013887	0.339524	0.00467064	0.00530378	0.0145997
PEAR1	PEAR1	0.582373	0.613698	0.157644	1.68937	0.0132345	0.236395	0.0259362	0.77718
LRRC71	LRRC71	0.0471841	0.0211374	0.0383171	0.0381164	0.00924094	0.00438572	0.00199209	0.0117506
ARHGEF11	ARHGEF11	10.8372	6.97822	13.4667	7.02194	10.9307	4.05861	7.73846	7.26099
MIR765	MIR765	0	0	0.0442159	0	0.159953	0	0	0
KRT8P45	KRT8P45	0.360576	0.201913	0.770383	0.226309	0.0294243	0.45485	1.14175	2.76518
ETV3L	ETV3L	0.0879543	0.028144	0.102037	0.0854756	0.0738246	0.0554751	0.167103	0.0521523
ETV3	ETV3	5.65456	4.09404	9.43414	10.317	10.8007	6.78015	13.1206	7.94676
CYCSP52	CYCSP52	0.0400456	0	0.0813001	0.0510786	0.215679	0	0.456491	0.0997286
FCRL5	FCRL5	0	0.00223523	0.000810387	0	0.131923	0	0	0
FCRL4	FCRL4	0.00640729	0	0	0.00544838	0.0282343	0	0	0.00664857
FCRL3	FCRL3	0.00393662	0	0.00159842	0.0610913	0.0337304	0	0.00332405	0.00326789
VDAC1P9	VDAC1P9	0	0	0	0	0	0	0	0
FCRL2	FCRL2	0	0	0	0	0.00779759	0	0	0
FCRL1	FCRL1	0	0	0	0.0053653	0	0	0	0
CD5L	CD5L	0	0	0.00410473	0.0451305	0	0.00469822	0	0.00419596
MRPS21P2	RP11-120D12.2	0	0	0	0	0	0	0	0
KIRREL	KIRREL	1.74574	32.4919	4.6244	54.3883	36.5774	19.6894	26.6667	26.9905
KIRREL-IT1	KIRREL-IT1	0	0	0	0.143867	0.0414189	0.0393146	0.0178576	0.0263338
ELL2P1	ELL2P1	0.566647	0.590848	0.0290906	1.10492	0.0861029	0.647772	0.0577466	0.164906
CD1D	CD1D	0	0	0.0268475	4.87049	0.00269784	0	0	0.0388792
CD1A	CD1A	0	0	0	0	0.00579983	0	0	0
HMGN1P5	HMGN1P5	0	0	0	0	0	0	0	0
CD1C	CD1C	0	0.00998431	0	0.00379039	0	0	0	0
CD1B	CD1B	0.017798	0.0199328	0	0.0037836	0	0	0	0
CD1E	CD1E	0	0	0	0	0	0	0	0
OR10T2	OR10T2	0	0	0	0	0.0900478	0	0	0
OR10K2	OR10K2	0	0	0	0	0	0	0	0
OR10T1P	OR10T1P	0	0	0	0	0.0064184	0	0	0
EI24P2	RP11-144L1.2	0.0692238	0.103369	0.0468458	0.0196213	0.0112978	0.0428953	0.073065	0.0143661
OR10K1	OR10K1	0	0	0	0	0	0	0	0
OR10R2	OR10R2	0	0	0	0	0	0	0	0
OR10R3P	OR10R3P	0	0	0	0	0	0	0	0
OR10R1P	OR10R1P	0	0	0	0	0	0	0	0
OR6Y1	OR6Y1	0	0	0	0	0	0	0	0
OR6P1	OR6P1	0	0	0	0	0	0	0	0
OR10X1	OR10X1	0	0	0	0	0	0	0	0
OR10Z1	OR10Z1	0	0	0	0	0	0	0	0
SPTA1	SPTA1	0	0.036648	0.00246051	0.00772935	0.0213625	0.000563254	0	0.00653953
OR6K1P	OR6K1P	0	0	0	0	0	0	0	0
OR6K2	OR6K2	0	0	0	0	0	0	0	0
OR6K3	OR6K3	0	0	0	0	0	0	0	0
[truncated: 29,397 more rows]
