# Supplementary material for: EGFR-mutant transformed small cell lung cancer harbors intratumoral heterogeneity targetable with MEK inhibitor combination therapy
Source: JCI Insight. 2026 Jan 23;11(2):e197008. doi: 10.1172/jci.insight.197008 (PMC12892894; doi:10.1172/jci.insight.197008)
Supplement: Supplemental table 6 [file jciinsight-11-197008-s015.xlsx]

## Sheet: Supplementary Table S6
Supplementary Table S6. A list of the cell lines used in PCA (Figure 3F) and ERK activity score analysis (Fig. S7F)
Color labeling	Cell Lines	ID	Histology	EGFR mutation status
	DFCI163F	tLUAD	LUAD	MT
	DFCI163Ad			MT
	DFCI112Ad	Non-NE tSCLC	SCLC	MT
	DFCI190Ad			MT
	DFCI283Ad			MT
	DFCI112F	NE tSCLC	SCLC	MT
	DFCI190F			MT
	DFCI283F			MT
	HCC4006	De novo NSCLC	LUAD	MT
	PC-9			MT
	HCC827			MT
	HCC3255			MT
	NCIH2126			WT
	NCI1693			WT
	NCIH2342			WT
	HCC2279			MT
	HCC33	De novo SCLC	SCLC	WT
	DMS454			WT
	NCIH146			WT
	NCIH1836			WT
	NCIH69			WT
	CORL47			WT
