# Supplementary material for: EGFR-mutant transformed small cell lung cancer harbors intratumoral heterogeneity targetable with MEK inhibitor combination therapy
Source: JCI Insight. 2026 Jan 23;11(2):e197008. doi: 10.1172/jci.insight.197008 (PMC12892894; doi:10.1172/jci.insight.197008)
Supplement: Supplemental table 7 [file jciinsight-11-197008-s016.xlsx]

## Sheet: Supplementary Table S7
Supplementary Table S7. A list of commercially available compounds used for drug screening (Fig. 6A, Supplementary Fig. S9A)
Name	Alias	Classification	Supplier	Catalog #
NVP-AUY922	Luminespib	HSP90 inhibitor	Selleck	S1069
STA-9090	Ganetespib			S1159
SCH727965	Dinaciclib	CDK inhibitor		S2768
THZ1		CDK7 inhibitor		S7549
MK-1775	Adavosertib	Wee1 inhibitor		S1525
BI 6727	Volasertib	Plk1 inhibitor		S2235
BI 2536				S1109
VX-680	Tozasertib	Aurora A inhibitor		S1048
MLN8237	Alisertib	Aurora A inhibitor		S1133
AZD1152	Barasertib	Aurora B inhibitor		S1147
AZD2281	Olaparib	PARP1/2 inhibitor		S1060
AG-014699	Rucaparib	PARP inhibitor		S1098
ABT-888	Veliparib	PARP1/2 inhibitor		S1004
SAHA	Vorinostat	HDAC inhibitor		S1047
MS275	Entinostat	HDAC1 and 3 inhibitor		S1053
JQ1		BET bromodomain inhibitor		S7110
CDDP	Cisplatin	alkylating agent		S1166
VP-16	Etoposide	topoisomerase II inhibitor		S1225
temozolomide		alkylating agent		S1237
ABT-263	Navitoclax	BCL-2 family inhibitor		S1001
GX15-070	Obatoclax Mesylate			S1057
XAV939		tankyrase1/2 inhibitor		S1180
GDC-0449	Vismodegib	hedgehog inhibitor		S1082
OSI906	Linsitinib	IGF-1R inhibitor		S1091
ZD1839	Gefitinib	EGFR inhibitor		S1025
AZD9291	Osimertinib			S7297
GSK1120212	trametinib	MEK inhibitor		S2673
AZD6244	Selumetinib			S1008
SCH772984		ERK1/2 inhibitor		S7101
INK128	Sapanisertib	mTOR inhibitor		S2811
PI103		PI3K inhibitor (p110α/β/δ/γ )		S1038
BKM120	Buparlisib			S2247
