# Supplementary material for: EGFR-mutant transformed small cell lung cancer harbors intratumoral heterogeneity targetable with MEK inhibitor combination therapy
Source: JCI Insight. 2026 Jan 23;11(2):e197008. doi: 10.1172/jci.insight.197008 (PMC12892894; doi:10.1172/jci.insight.197008)
Supplement: Supporting data values [file jciinsight-11-197008-s017.xlsx]

## Sheet: Fig. 3E
DFCI112F	0.251754	0.249161	0.264412
DFCI112Ad	0.0196914	0.0117275	0.0129118
DFCI190F	0	0	0
DFCI190Ad	0	0	0
DFCI283F	0.025172	0.0250708	0.0223988
DFCI283Ad	0.0996103	0.100074	0.100753
DFCI163F	0.0572773	0.0638491	0.0696442
DFCI163Ad	0.229126	0.204218	0.222831
A549	1.04293	0.987427	0.971042
H69	0.325052	0.304072	0.324992
H82	0.217107	0.223406	0.211546
H209	1.05482	1.02099	1.08861

## Sheet: Fig. 4A
DFCI112F							DFCI190F							DFCI283F
Ctrl	DFCI112ad-CM	DFCI190ad-CM	DFCI283ad-CM	DFCI163ad-CM	HCC4006-CM	PC-9-CM	Ctrl	DFCI112ad-CM	DFCI190ad-CM	DFCI283ad-CM	DFCI163ad-CM	HCC4006-CM	PC-9-CM	Ctrl	DFCI112ad-CM	DFCI190ad-CM	DFCI283ad-CM	DFCI163ad-CM	HCC4006-CM	PC-9-CM
1.02196	1.87769	1.72987	1.781	1.65207	1.29976	1.12083	1.00306	1.24358	1.28707	1.2001	1.29046	1.05334	1.04586	1.00985	1.18463	1.07942	1.22115	1.05942	0.922032	0.88899
1.08696	1.98216	1.83657	1.86102	1.8399	1.44535	1.16751	1.11245	1.35569	1.35705	1.2164	1.24698	1.16612	1.08051	0.998551	1.22202	1.26289	1.3794	1.19593	1.11681	0.889859
0.988923	1.79322	1.7621	1.6932	1.70431	1.34755	1.0565	0.960252	1.23747	1.28435	1.08391	1.18243	1.00917	1.01529	1.02898	1.29941	1.29332	1.42114	1.31332	1.17159	0.918554
1.00185	1.90214	1.75766	1.69875	1.72098	1.3909	1.07683	1.01325	1.26464	1.2993	1.19738	1.20757	1.03703	0.994225	0.998551	1.26811	1.27071	1.44984	1.28115	1.14028	0.900294
0.959285	1.69653	1.58984	1.59984	1.60095	1.25086	1.04264	0.990827	1.29658	1.25581	1.11449	1.19942	1.05198	1.03499	1.01159	1.2055	1.24289	1.37158	1.22289	1.0855	0.835156
0.941025	1.60762	1.39201	1.46536	1.47536	1.09394	0.971852	0.920165	1.1899	1.15933	1.04246	1.16341	1.00781	0.935792	0.952466	1.17507	1.10898	1.23941	1.04464	0.970726	0.85189

## Sheet: Fig. 4C left
NE-GFP	Non-NE	Admix
12.5	0	75

## Sheet: Fig. 4C right
Day Post Tumor Implant	716	717	718	719	720	721	722	723
34	13.9392	6.04195	16.5425	108.217	50.3767	0	75.4584	0
41	20.7362	11.9815	88.9574	448.745	305.183	0	153.949	0
44	43.3229	11.3883	217.445	561.354	746.298	0	177.502	0
48	65.7763	8.13134	245.157	395.061	1144.31	0	202.281	0
50	106.072	12.3566	385.162	477.984	1442.1	0	228.596	0
55	141.885	24.1758	560.307	542.887	2061.26	0	288.152	0
58	126.923	18.855				0	294.286	0
62	130.742	15.2561				0	448.329	0
65	175.765	32.7726				0	508.176	0
69	316.131	15.9106				0	581.766	0
76	636.292	45.1539				0	873.544	0
79	900.858	57.9693				0	1139.19	0
83		170.74				0		0
90		354.831				0		0
93		542.009				0		0
97		826.329				0		0
105		1997.44				0		0

## Sheet: Fig. 4D
Days	NE-GFP								NonNE-luc								Admix
4	59.45	62.77	48.13	0	64.65	98.46	51.05	0	29.75	53.76	79.6	46.71	57.1	50.26	49.95	41.53	89.34	72.9	60.57	56.7	76.88	74.13	66.98	69.29
7	72.54	65.27	47.83	0	100.84	113.67	56.57	0	46.62	47.06	92.1	52.08	57.96	71.23	62.57	52.78	90.82	79.1	67.19	61.26	91.97	80.24	77.27	89.61
10	71.84	79.66	55.65	0	106.87	114.25	59.05	0	32.26	39.54	84.99	43.2	70.98	79.79	55.14	50.55	106.55	75.42	80.71	82.94	105.28	74.14	102.08	88.45
14	88.57	89.09	64.52	0	103.82	126.12	75.57	0	32.35	57.05	81.03	46.62	74.26	88.89	73.73	55.28	124.78	83.63	109.65	96.12	112.45	135.61	111.01	118.69
18	90.17	104.5	67.93	0	102.15	161.97	83.69	0	32.4	64.62	71.68	26.8	72.54	105.85	70.15	55.5	179.07	92.38	116.74	95.59	132.9	241.06	131.55	188.79
22	105.6	131.53	140.6	0	128.61	227.19	97.22	0	35.88	74.01	88.67	51.84	80.79	135.8	95.18	62.25	254.8	101.81	146.32	202.61	135.25	290.73	271.84	248.72
25	134.49	133.76	158.51	0	249.02	226.74	129.3	0	26.43	82.8	94.97	42.68	81.65	153.08	104.84	83.88	374.48	155.51	188.62	319.31	150.83	525.24	297.19	360.38
29	153.38	185.03	193.11	0	337.53	310.47	246.25	0	48.77	81.03	96.52	37.93	97.78	154.01	106.83	86.87	575.58	272.94	183.29	538.85	161.64	865.37	347.73	424.84
32	165.16	281.19	206.43	0	572.72	410.7	384.71	0	43.99	60.74	97.03	58.34	105.21	150.91	109.99	90.62	998.44	499.41	242.3	894.48	159.11	1386.84	598.8	493.5
36	166.97	409.47	275.54	0	868.86	477.67	388.85	0	53.92	59.67	86.69	67	111.82	149.56	84.92	81.93	1965.01	739.46	374.79	1584.15	150.86	2273.73	584.24	595.91

## Sheet: Fig. 5F
control	Gefitinib	EPZ6438	EPZ6438+gefitinib
1.09103	1.30493	1.30272	1.00781
1.45416	1.08347	1.37346	1.22202
0.899176	1.42763	2.02234	1.09531
0.873519	1.08453	1.92948	1.16344
0.825475	1.18555	1.61887	1.15681
0.856638	1.12696	1.28614	1.23418

## Sheet: Fig. 5H
	EGFP			EGFR WT			EGFR Del19
DOX	-	+	+	-	+	+	-	+	+
Gefitinib	-	-	+	-	-	+	-	-	+
	0.924136	0.898919	0.969396	0.908928	0.964632	0.874975	0.923612	0.930411	0.881122
	1.0056	0.944179	1.03535	0.981609	1.02511	0.957205	1.00123	0.917947	0.856762
	0.996552	1.1291	1.17824	1.02405	1.01397	0.949247	1.06411	1.04768	0.977433
	0.992026	1.03858	1.0903	1.02511	1.06012	0.938637	0.921346	0.99103	0.949673
	1.11035	1.02048	1.11811	1.00866	0.955083	1.04633	1.12303	0.979133	0.925879
	0.971335	0.904092	1.0722	1.05164	1.02458	0.942351	0.966669	0.996695	0.881122

## Sheet: Fig. 6B
112ad	283ad	190ad	H1048	283F	H82	SW1271	112F	190F	H69	GLC16	H1882	H345	H209	H526	H1417	H1105	DMS153
0.04162	0.07189	0.07469	0.18676	3.6867	4.38031	6.43801	>10	>10	9.85483	>10	>10	>10	>10	>10	>10	>10	9.64865

## Sheet: Fig. 6C
Trametinib uM	DFC112F			112Ad			190F			190Ad			283F			283Ad
0.0001	103.882	96.3567	99.7611	103.237	96.4944	100.268	100.517	104.211	95.2725	97.625	98.6797	103.695	100.174	99.9797	99.8467	109.968	99.4974	90.5342
0.0137174	96.715	92.5043	91.4292	86.8437	90.1843	91.236	105.608	102.907	104.527	82.1712	76.9027	76.3414	68.4983	76.5637	63.7871	87.8536	81.5154	74.5654
0.0411523	91.698	87.4324	82.0538	47.8545	48.9792	53.8321	95.1945	98.96	98.3177	60.3383	57.3044	58.9126	109.666	90.2732	82.3487	66.3616	57.8524	52.835
0.123457	85.9978	80.3888	72.1597	9.36067	9.65025	13.3058	100.215	105.4	99.0265	40.4266	37.5788	33.384	111.984	101.213	88.8396	39.1158	34.0648	31.4462
0.37037	75.9999	72.2964	62.5217	3.2039	2.56046	2.42919	101.442	100.112	96.3291	24.44	21.8046	19.6224	108.48	92.7562	78.0817	23.4689	22.7198	21.801
1.11111	72.229	67.7198	69.5022	1.47668	1.51813	1.02724	99.5049	105.778	99.689	19.8338	20.1436	16.2442	83.4456	73.4273	69.728	18.0124	16.2698	15.4764
3.33333	76.3957	73.4961	70.2121	1.38178	1.23368	1.35939	94.7148	91.6567	94.4918	19.1782	18.1913	13.8805	51.4834	47.1217	57.7688	11.4589	10.3414	7.91145
10	66.1438	65.0486	63.7862	0.682724	0.423269	0.695654	82.865	80.5042	83.6498	20.3302	19.2823	17.6257	10.9774	13.8523	11.2716	6.89567	7.07292	6.15248

## Sheet: Fig. 6D
	DFCI112						DFCI190						DFCI283
	LIF			IL6			LIF			IL6			LIF			IL6
0	1.06055	0.966883	0.97257	1.13329	0.982827	0.883879	0.952815	1.02046	1.02673	1.07098	0.962174	0.966851	1.0019	1.05482	0.943281	1.06909	0.918304	1.01261
0.1	2.06057	2.19618	1.8062	1.19853	0.992242	0.984379	1.09136	1.15016	1.1471	0.973733	1.07113	0.985916	1.0125	1.10633	0.957468	1.04548	1.05428	1.00879
0.2	2.42097	2.46033	2.173	1.075	0.93293	1.00159	1.10326	1.17584	1.24549	1.02955	0.966651	0.99438	0.989351	1.11194	0.920756	1.052	0.947081	0.980707
0.4	2.68576	2.75024	2.52633	1.12998	1.05889	0.989386	1.12756	1.23289	1.27123	0.982865	1.02438	0.970415	0.995028	1.08508	0.991143	1.02607	1.03947	1.0052
0.8	2.98161	2.7929	2.61264	1.2205	0.982686	0.977855	1.13616	1.18992	1.44843	0.994491	0.995694	0.941149	1.0147	1.11507	0.944504	1.04631	0.990751	0.977213
3.1	2.72379	2.85354	2.72507	1.08788	1.01312	0.915228	1.18859	1.17379	1.20717	1.00013	1.03142	0.979791	0.954592	1.05927	0.963724	1.05549	0.917341	0.90527
12.5	2.45599	2.54709	2.52107	1.06016	0.982333	1.03625	1.18234	1.18363	1.17955	0.946739	0.983912	0.965827	0.916055	0.968575	0.89192	0.972678	0.876045	0.898787

[truncated: 21 more sheets: Fig. 6E, Fig. 6F, Fig. 6G, Fig. 6H left, Fig. 6H right, Fig 6I left, Fig. 6I right, Fig. 7A, Fig. 7B, Fig. 7C, Fig.S2C, Fig.S7F, Fig.S8A, Fig.S8B, Fig.S8C, Fig. S8E, Fig. S8F, Fig. S8G, Fig. S8I, Fig. S9C …]
